# Supplementary material for: Transcriptome changes in Arabidopsis thaliana infected with Pseudomonas syringae during drought recovery
Source: Sci Rep. 2017 Aug 22;7:9124. doi: 10.1038/s41598-017-09135-y (PMC5567376; doi:10.1038/s41598-017-09135-y)
Supplement: Supplementary file 2 — Supplementary File S1 [file 41598_2017_9135_MOESM2_ESM.xls]

## Sheet: DRP
Supplementary File S1. Differentially expressed genes observed in microarray experiment that are common among DRP, P and D stress treatments
TAIR ID	Fold Change (linear) (DRP vs. M)	ANOVA p-value (DRP vs. M)	FDR p-value (DRP vs. M)
AT4G01390	8.64	0.009344	0.240535
AT4G29780	7.78	0.002044	0.207545
AT4G22490	7.76	0.005067	0.225567
AT5G62520	7.56	0.002462	0.207545
AT2G35290	7.19	0.002433	0.207545
AT1G27730	7.14	0.003332	0.217985
AT5G37770	5.84	0.009653	0.241376
AT5G19470	5.63	0.009977	0.241376
AT1G15125	5.48	0.002927	0.212454
AT4G08300	5.46	0.000191	0.191552
AT1G69490	5.43	0.000922	0.207545
AT3G16360	5.31	0.007283	0.233136
AT1G70640	5.29	9.9e-05	0.18308
AT3G16860	4.99	0.004933	0.225567
AT5G05410	4.94	0.001233	0.207545
AT5G63850	4.88	0.001293	0.207545
AT1G80840	4.8	0.012145	0.253691
AT1G34060	4.75	0.009251	0.240413
AT3G30775	4.72	4.8e-05	0.172765
AT4G33040	4.69	0.032541	0.315377
AT1G72920	4.67	0.001744	0.207545
AT3G56620	4.62	0.005319	0.225567
AT3G52400	4.61	0.001145	0.207545
AT4G04955	4.61	0.001635	0.207545
AT4G18010	4.57	0.003725	0.220272
AT4G08290	4.55	0.000218	0.191552
AT1G55760	4.54	0.00759	0.233993
AT2G38470	4.51	0.002026	0.207545
AT1G56660	4.5	0.009408	0.240535
AT4G11280	4.28	0.013542	0.258572
AT5G61600	4.27	0.008112	0.234997
AT3G53980	4.25	0.001718	0.207545
AT1G09070	4.22	0.004692	0.22542
AT4G23810	4.2	0.003732	0.220272
AT3G55980	4.17	0.011893	0.25214
AT4G34410	4.15	0.001174	0.207545
AT5G39610	4.11	0.006578	0.231531
AT1G73330	4.06	0.018201	0.275335
AT4G27654	4.06	0.020418	0.281958
ath-MIR172e	4.04	0.009019	0.238884
AT5G10770	4.02	0.001413	0.207545
AT4G24570	4	0.014363	0.261993
AT3G57530	3.98	0.005627	0.227198
AT1G76650	3.85	0.004507	0.222472
AT3G54020	3.84	0.005862	0.228293
AT1G10070	3.81	0.008976	0.238617
AT4G00670	3.81	0.047526	0.346017
AT5G15500	3.77	0.019246	0.278539
AT3G56880	3.7	0.000323	0.193859
AT5G57560	3.7	0.007564	0.233993
AT4G08260	3.7	0.010191	0.241549
AT1G77120	3.7	0.018057	0.275299
AT5G50800	3.64	0.007596	0.233993
AT1G18570	3.62	0.024967	0.298528
AT1G01580	3.6	0.001701	0.207545
AT5G18130	3.57	0.00991	0.241376
AT4G13395	3.56	0.035436	0.322919
AT2G41010	3.53	0.014714	0.265271
AT1G73040	3.51	0.002598	0.207545
AT4G33920	3.47	0.005975	0.228928
AT4G35985	3.42	0.003862	0.220272
AT1G72900	3.4	0.000285	0.193859
AT1G64360	3.4	0.002543	0.207545
AT5G59050	3.38	0.00102	0.207545
AT5G65300	3.37	0.002171	0.207545
AT2G40000	3.37	0.024884	0.298388
AT3G55430	3.36	0.006471	0.231531
AT2G17710	3.32	0.024905	0.298388
AT4G34150	3.3	0.000806	0.207545
AT1G02660	3.23	0.008777	0.237351
AT5G47910	3.22	0.000143	0.18308
AT1G27200	3.21	0.001288	0.207545
AT4G39890	3.18	0.021319	0.286893
AT2G30020	3.16	0.006354	0.231531
AT4G08040	3.15	0.022419	0.290631
AT3G04640	3.14	0.011436	0.249346
AT4G01950	3.13	0.001029	0.207545
AT3G51970	3.13	0.006846	0.233136
AT2G24600	3.12	0.002666	0.207545
AT2G41100	3.11	0.01454	0.263927
AT5G49630	3.1	0.001902	0.207545
AT3G57520	3.08	0.001157	0.207545
AT3G04030	3.06	0.049069	0.349431
AT1G62710	3.02	0.000964	0.207545
AT1G72520	3.02	0.010164	0.241549
AT4G32940	3.01	0.009362	0.240535
AT3G14590	3.01	0.024579	0.297562
AT5G51990	3	0.025805	0.299609
AT4G17030	2.96	9.4e-05	0.18308
AT1G02390	2.94	0.00104	0.207545
AT5G62570	2.94	0.001734	0.207545
AT5G37540	2.94	0.002899	0.212454
AT3G15500	2.94	0.014303	0.261734
AT1G11210	2.93	0.001471	0.207545
AT5G64570	2.91	0.001459	0.207545
AT2G36800	2.89	0.007332	0.233136
AT1G18300	2.88	0.025853	0.299609
AT2G17040	2.87	0.00648	0.231531
AT1G73540	2.87	0.021152	0.286469
AT3G15630	2.87	0.02117	0.286469
AT3G28007	2.85	0.008659	0.236859
AT1G74450	2.85	0.017887	0.27487
AT4G38550	2.83	0.004065	0.220272
AT5G45110	2.8	0.00164	0.207545
AT1G47670	2.8	0.003822	0.220272
AT1G05340	2.8	0.011653	0.250268
AT3G22840	2.79	0.001116	0.207545
AT5G64310	2.79	0.00829	0.234997
AT5G01540	2.78	0.001148	0.207545
AT5G13200	2.77	0.012284	0.254128
AT1G49470	2.77	0.024081	0.296082
AT4G04223	2.77	0.041064	0.33514
AT5G17850	2.76	0.00037	0.193859
AT2G38790	2.76	0.008532	0.23582
AT4G24160	2.76	0.02878	0.308905
At4g08340	2.75	0.003218	0.215825
AT3G50970	2.75	0.013738	0.259525
AT1G23710	2.74	0.017231	0.272423
AT4G30270	2.74	0.023459	0.293968
AT1G07430	2.73	0.001256	0.207545
AT5G45340	2.73	0.015059	0.265907
AT1G29690	2.73	0.021774	0.288931
AT2G45680	2.71	0.005469	0.225987
AT5G66440	2.7	0.006	0.229562
AT3G59350	2.69	0.012298	0.254128
AT5G49360	2.69	0.013665	0.259174
AT4G18197	2.67	0.001692	0.207545
AT2G15320	2.66	0.004838	0.225567
AT1G30280	2.65	0.00244	0.207545
AT2G33830	2.65	0.025575	0.29935
AT4G27280	2.64	0.00986	0.241376
AT5G16570	2.64	0.015861	0.269437
AT3G45640	2.63	0.004153	0.220272
AT5G64260	2.62	0.002983	0.212454
AT1G80130	2.62	0.004956	0.225567
AT1G55450	2.61	0.023935	0.296082
AT5G10695	2.6	0.004137	0.220272
AT5G24590	2.58	0.007602	0.233993
AT2G29110	2.57	0.003911	0.220272
AT4G15056	2.57	0.049919	0.351178
AT5G61440	2.56	0.007425	0.233468
AT5G22300	2.56	0.01011	0.241549
AT3G57680	2.54	0.004284	0.220906
AT4G37260	2.53	0.002323	0.207545
AT5G26030	2.53	0.004145	0.220272
AT4G23450	2.53	0.029766	0.311082
AT3G14990	2.52	0.007346	0.233136
AT1G28660	2.52	0.029081	0.309679
AT5G20830	2.51	0.007222	0.233136
AT1G20823	2.51	0.019553	0.279453
AT4G01450	2.51	0.041975	0.335462
AT2G23810	2.5	0.000218	0.191552
AT4G35900	2.5	0.012383	0.254128
AT1G17745	2.48	0.006748	0.231531
AT1G63860	2.48	0.007677	0.234676
AT2G39400	2.48	0.009871	0.241376
AT4G24380	2.48	0.019597	0.279505
AT5G07700	2.48	0.033413	0.318664
AT2G44080	2.47	0.008236	0.234997
AT2G01180	2.46	0.006228	0.230297
AT5G43610	2.46	0.030654	0.313256
AT4G21980	2.46	0.044006	0.338606
AT5G27420	2.45	0.017344	0.272423
AT3G08720	2.45	0.025594	0.299359
AT3G27210	2.45	0.025775	0.299609
AT3G55880	2.45	0.0261	0.299609
AT3G23630	2.45	0.026494	0.300896
AT5G62480	2.45	0.04782	0.346829
AT4G35480	2.44	0.005389	0.225987
AT4G35380	2.44	0.011084	0.249346
AT1G78290	2.43	0.024354	0.296384
AT2G22500	2.42	0.000491	0.193859
AT5G67520	2.42	0.00256	0.207545
AT5G63790	2.42	0.006877	0.233136
AT1G08930	2.41	0.001904	0.207545
AT4G21650	2.41	0.009951	0.241376
AT2G31110	2.41	0.028608	0.308406
AT1G11050	2.4	0.008305	0.234997
AT1G70890	2.39	0.011493	0.249346
AT4G37610	2.39	0.020421	0.281958
AT5G62165	2.39	0.026654	0.300896
AT2G43500	2.37	0.000696	0.201436
AT1G28370	2.37	0.006621	0.231531
AT1G20840	2.37	0.008522	0.23582
AT1G80610	2.37	0.041464	0.335462
AT4G21740	2.36	0.029692	0.310827
AT3G63210	2.35	0.004492	0.222472
AT2G21500	2.34	0.001554	0.207545
AT1G21000	2.34	0.004989	0.225567
AT1G51090	2.34	0.010209	0.241549
AT3G02840	2.34	0.04728	0.345364
AT3G61060	2.33	0.004294	0.220906
AT5G26920	2.32	0.015601	0.268629
AT1G72416	2.32	0.021893	0.289644
AT2G28400	2.32	0.040482	0.333297
AT1G69570	2.31	0.004132	0.220272
AT3G51895	2.31	0.005287	0.225567
AT2G40130	2.31	0.013912	0.259716
AT1G56600	2.31	0.025862	0.299609
AT1G17990	2.3	0.001019	0.207545
AT3G13672	2.3	0.001128	0.207545
AT4G15760	2.3	0.021532	0.287598
AT4G11910	2.3	0.040066	0.331749
AT4G11360	2.29	0.003882	0.220272
AT3G49530	2.29	0.019984	0.281162
AT5G56840	2.29	0.030972	0.313471
AT2G21560	2.29	0.038321	0.328673
AT5G49280	2.28	0.021381	0.287182
AT2G40080	2.28	0.026254	0.300648
AT5G23750	2.28	0.037991	0.327886
AT5G55970	2.27	0.00065	0.201436
AT5G06320	2.27	0.003397	0.217985
AT1G28570	2.27	0.009131	0.240089
AT3G26180	2.27	0.011151	0.249346
AT1G65390	2.27	0.01397	0.259716
AT1G08230	2.27	0.014106	0.260477
AT4G39090	2.26	0.018598	0.276861
AT1G11960	2.26	0.026711	0.300896
AT3G07360	2.26	0.035097	0.321838
AT5G24380	2.25	0.004482	0.222472
AT2G17840	2.25	0.007198	0.233136
AT2G36970	2.25	0.015202	0.266091
AT2G36220	2.25	0.029821	0.31117
AT1G76590	2.24	0.008531	0.23582
AT4G00950	2.24	0.025362	0.298997
AT1G69450	2.24	0.046461	0.343918
AT5G04720	2.23	0.007125	0.233136
AT1G61890	2.22	0.00035	0.193859
AT1G09950	2.22	0.004026	0.220272
AT4G27260	2.22	0.004466	0.222472
AT4G00970	2.22	0.004766	0.225567
AT4G23180	2.22	0.007001	0.233136
AT5G01520	2.22	0.008374	0.235814
AT5G60680	2.22	0.015097	0.265907
AT1G59910	2.22	0.038567	0.329453
AT5G12880	2.22	0.043144	0.337149
AT3G12750	2.21	0.003515	0.219031
AT4G34390	2.21	0.003673	0.220272
AT5G64552	2.21	0.009065	0.238884
AT5G64850	2.21	0.036879	0.326347
AT1G23040	2.21	0.037344	0.327513
AT5G04980	2.2	0.037358	0.327513
AT5G58650	2.2	0.048301	0.347841
AT3G52060	2.19	0.016162	0.270818
AT5G54080	2.19	0.018838	0.278129
AT5G09440	2.19	0.020548	0.283053
AT4G12735	2.19	0.031151	0.313528
AT5G49480	2.19	0.033137	0.317634
AT5G15330	2.19	0.040056	0.331749
AT5G09805	2.18	0.008918	0.238617
AT3G15990	2.18	0.009459	0.240923
AT4G25620	2.18	0.012611	0.254741
AT2G46270	2.17	0.002642	0.207545
AT3G15450	2.17	0.00562	0.227198
AT4G16550	2.17	0.007261	0.233136
AT4G35750	2.17	0.024207	0.296164
AT4G34250	2.17	0.048861	0.349348
AT1G66180	2.16	0.000657	0.201436
AT4G33050	2.16	0.002151	0.207545
AT4G30470	2.16	0.002184	0.207545
AT3G56410	2.16	0.004852	0.225567
AT5G66675	2.16	0.006502	0.231531
AT1G10690	2.16	0.021709	0.288613
AT3G54200	2.16	0.045626	0.343026
AT4G23990	2.16	0.046553	0.343986
AT1G27100	2.15	0.009795	0.241376
AT1G18740	2.15	0.022205	0.290223
AT1G21910	2.15	0.031638	0.314418
AT1G27770	2.15	0.03635	0.325338
AT3G23920	2.14	0.001625	0.207545
AT4G22780	2.14	0.028848	0.309292
AT2G40140	2.14	0.043327	0.337448
AT1G16130	2.14	0.048034	0.346966
AT1G19770	2.13	0.007836	0.234997
AT1G60530	2.13	0.040664	0.333802
AT3G54810	2.12	0.002742	0.207545
AT2G17500	2.12	0.008312	0.234997
AT4G17670	2.12	0.048561	0.348628
AT3G51730	2.11	0.017974	0.275255
AT1G12610	2.11	0.033626	0.319959
AT2G39650	2.1	0.000539	0.193859
AT4G23870	2.1	0.025422	0.29915
AT5G20854	2.1	0.038302	0.328673
AT5G20854	2.1	0.038302	0.328673
AT5G20854	2.1	0.038302	0.328673
AT5G20854	2.1	0.038302	0.328673
AT3G14050	2.09	0.002354	0.207545
AT3G01470	2.09	0.00252	0.207545
AT5G49200	2.09	0.004633	0.225319
AT2G37940	2.09	0.005174	0.225567
AT3G54000	2.09	0.008553	0.235849
AT5G66790	2.09	0.029247	0.309679
AT5G44060	2.08	0.001737	0.207545
AT2G44500	2.08	0.011402	0.249346
AT2G28305	2.08	0.029876	0.311259
AT3G46600	2.07	0.002936	0.212454
AT4G17230	2.07	0.008244	0.234997
AT2G42890	2.07	0.010039	0.241536
AT2G47020	2.07	0.011353	0.249346
AT1G54575	2.07	0.032448	0.315377
AT1G56150	2.07	0.033318	0.318288
AT2G39850	2.06	0.00666	0.231531
AT1G56510	2.06	0.034493	0.320669
AT2G39570	2.05	0.001801	0.207545
AT1G55850	2.05	0.001852	0.207545
AT2G47890	2.05	0.002265	0.207545
AT2G41380	2.05	0.00398	0.220272
AT4G28400	2.05	0.0042	0.220906
AT3G63280	2.05	0.00872	0.237155
AT1G65490	2.05	0.012919	0.256589
AT5G01810	2.05	0.031094	0.313471
AT1G13100	2.05	0.037791	0.327812
AT3G59060	2.04	0.001016	0.207545
AT1G27290	2.04	0.011383	0.249346
AT1G19380	2.04	0.014391	0.262325
AT5G38210	2.04	0.01709	0.272423
AT1G22190	2.04	0.022464	0.290631
AT3G19680	2.04	0.031003	0.313471
AT3G48530	2.04	0.038117	0.328359
AT4G34560	2.03	0.00235	0.207545
AT1G80920	2.03	0.007091	0.233136
AT4G18880	2.03	0.035649	0.323861
AT1G14070	2.02	0.00259	0.207545
AT1G64370	2.02	0.006114	0.229686
AT3G52800	2.02	0.009472	0.240923
AT3G58790	2.02	0.011118	0.249346
AT1G33850	2.02	0.012815	0.256323
AT3G19580	2.02	0.015496	0.26779
AT4G32020	2.01	0.002617	0.207545
AT5G07920	2.01	0.00293	0.212454
AT4G23190	2.01	0.004154	0.220272
AT5G12950	2.01	0.005672	0.227276
AT1G28380	2.01	0.006327	0.231531
AT3G26910	2.01	0.009818	0.241376
AT2G29370	2.01	0.015374	0.266448
AT1G14200	2.01	0.03476	0.320709
AT5G61130	-2.01	0.001188	0.207545
AT2G47130	-2.01	0.009718	0.241376
AT1G13500	-2.01	0.013584	0.258638
AT2G14560	-2.02	0.023921	0.296082
AT3G10050	-2.02	0.029639	0.310827
AT3G28930	-2.02	0.042745	0.336919
AT1G29250	-2.02	0.04298	0.336943
AT3G49250	-2.02	0.046419	0.343918
AT4G26780	-2.03	0.006753	0.231531
AT5G09995	-2.03	0.029675	0.310827
AT2G45350	-2.04	0.004167	0.22059
AT2G25000	-2.04	0.015362	0.266448
AT1G30900	-2.04	0.042742	0.336919
AT3G59820	-2.05	0.013721	0.259393
AT1G64600	-2.05	0.026657	0.300896
AT2G42710	-2.05	0.036542	0.325786
AT2G04030	-2.06	0.000778	0.207545
AT2G41090	-2.06	0.009847	0.241376
AT3G62600	-2.06	0.010417	0.245056
AT1G24280	-2.06	0.010672	0.2477
AT1G53760	-2.06	0.01109	0.249346
AT3G11010	-2.06	0.022979	0.292227
AT3G08030	-2.06	0.026232	0.30052
AT1G16090	-2.06	0.030954	0.313471
AT2G04450	-2.07	0.010546	0.246721
AT1G67120	-2.07	0.010957	0.249346
AT1G30070	-2.07	0.015965	0.270009
AT2G45470	-2.07	0.024647	0.297562
AT3G17170	-2.07	0.028055	0.305729
AT2G47990	-2.07	0.037627	0.327812
AT4G23540	-2.08	0.002541	0.207545
ATCG00110	-2.08	0.004504	0.222472
AT2G40750	-2.08	0.00797	0.234997
AT2G18660	-2.08	0.010016	0.241399
AT2G29820	-2.08	0.02779	0.304313
AT5G64080	-2.09	0.024308	0.296164
AT2G38870	-2.1	0.004227	0.220906
AT1G29320	-2.11	0.003727	0.220272
AT2G29350	-2.11	0.005459	0.225987
AT1G55930	-2.11	0.01202	0.252811
AT3G57150	-2.11	0.020175	0.281944
AT3G44750	-2.11	0.021914	0.289644
AT5G61350	-2.11	0.03254	0.315377
AT5G18820	-2.11	0.036108	0.325229
AT2G41670	-2.12	0.029698	0.310827
AT3G02885	-2.13	0.001661	0.207545
AT3G22620	-2.13	0.00617	0.230045
AT5G27395	-2.13	0.007973	0.234997
AT3G49080	-2.13	0.018957	0.278355
AT2G21210	-2.13	0.047826	0.346829
AT5G19750	-2.14	0.001682	0.207545
AT5G15700	-2.14	0.00641	0.231531
AT5G55920	-2.14	0.006628	0.231531
AT4G22010	-2.14	0.008664	0.236859
AT3G01960	-2.14	0.037383	0.327513
AT1G59990	-2.15	0.000873	0.207545
AT5G60800	-2.15	0.010181	0.241549
AT1G19250	-2.15	0.038635	0.329542
AT5G52390	-2.16	0.005937	0.228928
AT5G58480	-2.16	0.027261	0.302233
AT2G05990	-2.18	0.000123	0.18308
AT5G09600	-2.18	0.022219	0.290223
AT2G25355	-2.18	0.043256	0.337379
AT4G12320	-2.19	0.018623	0.276949
AT2G33210	-2.19	0.021177	0.286469
AT2G41310	-2.19	0.037165	0.327513
AT1G64390	-2.2	0.011338	0.249346
AT1G30320	-2.2	0.017936	0.275003
AT2G22230	-2.2	0.020422	0.281958
AT1G49130	-2.2	0.022226	0.290223
AT4G37990	-2.2	0.027261	0.302233
AT5G66540	-2.21	0.000579	0.197111
AT1G10470	-2.21	0.003762	0.220272
AT3G01500	-2.22	0.002615	0.207545
AT2G43570	-2.22	0.01575	0.26916
AT3G23990	-2.23	0.004817	0.225567
AT4G04940	-2.23	0.014006	0.259716
AT1G53830	-2.23	0.046458	0.343918
AT3G54640	-2.24	0.012141	0.253691
AT1G30720	-2.24	0.023269	0.293412
AT2G34620	-2.24	0.037338	0.327513
AT3G45210	-2.25	0.012797	0.256192
AT3G48080	-2.25	0.016429	0.271232
AT2G23340	-2.26	0.007365	0.233136
AT4G12490	-2.26	0.026728	0.300896
AT3G06920	-2.26	0.028887	0.309353
AT5G19300	-2.27	0.008891	0.238617
AT4G16630	-2.27	0.032528	0.315377
AT2G24120	-2.28	0.004635	0.225319
AT3G21300	-2.28	0.044948	0.341325
AT4G30330	-2.31	0.003012	0.212454
AT4G32208	-2.31	0.007139	0.233136
AT5G66520	-2.31	0.034668	0.320669
AT1G02920	-2.32	0.02049	0.28242
AT3G07770	-2.33	0.00041	0.193859
AT5G02050	-2.33	0.00212	0.207545
AT4G26110	-2.33	0.031296	0.314088
AT5G16930	-2.34	0.002375	0.207545
AT1G14980	-2.34	0.005774	0.227816
AT1G30960	-2.35	0.007222	0.233136
AT3G06868	-2.35	0.035031	0.321722
AT1G37130	-2.36	0.0064	0.231531
AT3G20780	-2.36	0.012605	0.254741
AT5G16290	-2.36	0.016371	0.270945
AT2G33020	-2.36	0.023077	0.292515
AT5G44390	-2.37	0.001721	0.207545
AT1G48570	-2.37	0.006341	0.231531
AT3G06930	-2.38	0.001172	0.207545
AT2G34260	-2.38	0.003525	0.219031
AT1G31860	-2.38	0.045137	0.341952
AT1G49730	-2.39	0.003638	0.220272
AT1G53542	-2.39	0.006286	0.23137
ath-MIR850	-2.4	0.006538	0.231531
AT3G25860	-2.4	0.008249	0.234997
AT2G37690	-2.41	0.015055	0.265907
AT3G17830	-2.41	0.017629	0.273698
AT1G77760	-2.42	0.002023	0.207545
AT4G01883	-2.43	0.004425	0.222472
AT3G60440	-2.44	0.004084	0.220272
AT3G57240	-2.44	0.017635	0.273698
AT5G61890	-2.45	0.007756	0.234997
AT3G23940	-2.46	0.002862	0.211901
AT1G78930	-2.46	0.01634	0.270818
AT5G48570	-2.47	0.003616	0.220272
AT5G59980	-2.47	0.011773	0.251403
AT1G29910	-2.47	0.035645	0.323861
AT3G28540	-2.5	0.016598	0.271232
AT4G29520	-2.51	0.045454	0.34271
AT5G52640	-2.52	0.00776	0.234997
AT3G27400	-2.52	0.008121	0.234997
AT4G38840	-2.55	0.006216	0.230199
AT3G13790	-2.55	0.026046	0.299609
AT5G24200	-2.6	0.001102	0.207545
AT4G29905	-2.6	0.010088	0.241549
AT2G18390	-2.6	0.029957	0.311368
AT2G35190	-2.61	0.002229	0.207545
AT3G54720	-2.62	0.017719	0.273698
AT1G62170	-2.62	0.018248	0.275335
AT3G56570	-2.63	0.049088	0.349458
AT2G41800	-2.65	0.006193	0.230199
AT1G03820	-2.66	0.009592	0.241376
AT2G01610	-2.67	0.035439	0.322919
AT5G14060	-2.69	0.012545	0.254741
AT4G11890	-2.71	0.000809	0.207545
AT1G26770	-2.71	0.0041	0.220272
AT1G13470	-2.72	0.04061	0.333648
AT1G69040	-2.74	0.003428	0.218308
AT5G27120	-2.79	0.002683	0.207545
AT5G40850	-2.8	0.022267	0.290223
AT2G38170	-2.81	0.001271	0.207545
AT1G75040	-2.82	0.004816	0.225567
AT5G13220	-2.83	0.025963	0.299609
AT5G12110	-2.85	0.000339	0.193859
AT1G52930	-2.85	0.0012	0.207545
AT5G16030	-2.85	0.004237	0.220906
AT4G21380	-2.85	0.042938	0.336943
AT3G15720	-2.86	0.005465	0.225987
AT5G22930	-2.86	0.013371	0.258057
AT2G26440	-2.86	0.01649	0.271232
AT3G22310	-2.87	0.020136	0.281729
AT2G34430	-2.88	0.005934	0.228928
AT1G04980	-2.88	0.016216	0.270818
AT3G51860	-2.89	0.001765	0.207545
AT4G34950	-2.89	0.004674	0.22542
AT4G15210	-2.91	0.013994	0.259716
AT3G19030	-2.93	0.004896	0.225567
AT2G43510	-2.93	0.027168	0.30222
AT3G44550	-3.03	0.045652	0.343026
AT4G02520	-3.04	0.009959	0.241376
AT5G28540	-3.04	0.02222	0.290223
AT4G33960	-3.08	0.01992	0.280817
AT3G22600	-3.09	0.007886	0.234997
AT5G18660	-3.11	0.000488	0.193859
AT1G73325	-3.11	0.012438	0.254128
AT1G15520	-3.13	0.019469	0.279188
AT4G12500	-3.14	0.024114	0.296082
AT4G23290	-3.15	0.029297	0.309679
AT2G40400	-3.26	0.017571	0.273698
AT5G65660	-3.28	0.00204	0.207545
AT5G19190	-3.32	0.003437	0.218308
AT1G55330	-3.41	0.025565	0.29935
AT2G30770	-3.51	0.013411	0.258192
AT4G13575	-3.51	0.026374	0.300896
AT5G54610	-3.52	0.000204	0.191552
AT4G15990	-3.54	0.013427	0.258192
AT1G73260	-3.74	0.000151	0.18308
AT3G26960	-3.77	0.015247	0.266331
AT3G49340	-3.81	0.005884	0.228835
AT3G47480	-3.86	0.002767	0.208716
AT5G28900	-3.95	0.046534	0.343986
AT2G15620	-4.07	0.000934	0.207545
AT5G60890	-4.09	0.001176	0.207545
AT1G58170	-4.25	0.040322	0.332426
AT1G49500	-4.26	0.0074	0.233462
AT3G04720	-4.4	0.00059	0.197111
AT1G14880	-4.5	0.000296	0.193859
AT5G23480	-4.52	0.009046	0.238884
AT1G51850	-4.54	0.003381	0.217985
AT4G37540	-4.56	0.004557	0.223418
AT5G44572	-4.58	0.009164	0.240089
AT2G24850	-4.61	0.00225	0.207545
AT1G61120	-4.65	0.021798	0.288991
AT5G44570	-4.96	0.000522	0.193859
AT1G19050	-5.04	0.0188	0.27771
AT4G38410	-5.48	0.014152	0.260477
AT3G22231	-5.55	0.019293	0.278626
AT4G12480	-5.69	0.007418	0.233468
AT1G76930	-5.94	0.000417	0.193859
AT1G19610	-6.37	0.001933	0.207545
AT2G26980	-6.37	0.002176	0.207545
ath-MIR167d	-7.32	0.024252	0.296164
AT5G12020	-8.24	0.005802	0.227816
AT5G65010	-9.01	1.1e-05	0.108489
AT3G54830	-9.06	0.001309	0.207545
AT3G22235	-10.47	0.024876	0.298388
AT2G14610	-11.93	0.00841	0.23582
AT3G48360	-57.34	0.000296	0.193859

## Sheet: D
Supplementary File S1. Differentially expressed genes observed in microarray experiment that are common among DRP, P and D stress treatments
TAIR ID	Fold Change (linear) (D vs. C)	ANOVA p-value (D vs. C)	FDR p-value (D vs. C)
AT1G05630	2.12	0.039899	0.301554
AT1G30520	2.05	0.019403	0.255344
AT5G63850	-2.1	0.003638	0.190045
AT5G42030	-2.11	0.011564	0.232447
AT3G52720	-2.79	0.00692	0.210295
AT4G37640	2.49	0.003835	0.190045
AT1G62380	-3.09	0.005194	0.196956
AT3G05020	-3.72	0.006911	0.210295
AT1G54580	-2.75	0.048225	0.318843
AT1G54630	-3.14	0.003736	0.190045
AT1G76990	-2.28	0.01121	0.23091
AT4G11280	2.66	0.027271	0.275646
AT4G01100	2.26	0.001106	0.173358
AT2G45190	-2.22	0.034371	0.288763
AT1G69260	2.33	0.008306	0.218578
AT3G29575	4.87	0.017637	0.251946
AT4G22950	-2.44	0.042127	0.306415
AT2G03060	-2.8	0.011128	0.230517
AT1G18750	-2.06	0.002206	0.188152
AT1G69440	-3.17	0.00393	0.190045
AT5G18690	-2.65	0.030676	0.281935
AT3G21510	2.51	0.044254	0.31058
AT5G21170	-2.36	0.003637	0.190045
AT1G72330	2.72	0.007156	0.211279
AT4G16144	-2.26	0.01721	0.251253
AT1G64780	-2.04	0.0107	0.229271
AT3G22370	2.72	0.02761	0.276089
AT4G36920	-2.18	0.015756	0.24543
AT4G39210	3.03	0.019312	0.255312
AT2G21590	3.49	0.001785	0.187132
AT1G19220	-2.62	0.000964	0.172974
AT2G44080	-2.06	0.031592	0.283517
AT1G19050	5.51	0.026009	0.273417
ATMG00010	-2.13	0.00798	0.21609
ATMG00320	-2.05	0.013498	0.236436
ATMG00690	-4.75	0.002084	0.188152
ATMG00810	-2.6	0.004262	0.191104
ATMG00840	-2.09	0.002787	0.189505
ATMG01060	2.69	0.000943	0.172974
AT3G47340	-2.16	0.003002	0.190045
AT5G65010	2.34	0.031788	0.283716
AT5G11520	-2.01	0.014577	0.239987
AT1G01070	-2.28	0.013374	0.236261
AT1G01490	-2.77	0.032404	0.285253
AT1G02460	-3.57	0.01327	0.236107
AT1G02470	-3.36	0.015272	0.243476
AT1G02610	-2.37	0.0311	0.282706
AT1G03370	2.62	0.00086	0.172974
AT1G03940	2.02	0.047992	0.318365
AT1G04420	2.58	0.002945	0.190045
AT1G04570	2.04	0.044942	0.31255
AT1G04800	-3.39	0.025372	0.271409
AT1G05550	-2.09	0.025814	0.272637
AT1G05860	-2.54	0.00293	0.190045
AT1G06515	-3.01	0.00282	0.189505
AT1G06980	-2.48	0.04825	0.318843
AT1G07300	-2.21	0.002735	0.189505
AT1G07310	-3.75	0.004097	0.190045
AT1G07615	2.23	0.019384	0.255344
AT1G08230	-3.75	0.027851	0.276412
AT1G09794	-2.37	0.030048	0.279865
AT1G10120	-2.34	0.034888	0.290726
AT1G10150	3.04	0.025626	0.272305
AT1G10522	2.33	0.03153	0.283403
AT1G11440	-2.01	0.01869	0.253863
AT1G12080	-3.17	0.028656	0.277843
AT1G12200	-3.61	0.016975	0.250663
AT1G12530	-2.08	0.004007	0.190045
AT1G12990	2.31	0.00015	0.153761
AT1G13830	-3.95	0.023485	0.266058
AT1G14730	-2.12	0.017332	0.251367
AT1G15030	-2.27	0.010925	0.230271
AT1G15125	-5.46	0.00199	0.188152
AT1G15130	-2.27	0.016809	0.250663
AT1G15400	-2.36	0.002203	0.188152
AT1G15930	2.71	0.042863	0.307523
AT1G16350	3.69	0.008156	0.217062
AT1G16850	2.51	0.000414	0.153761
AT1G17830	3.75	0.040332	0.302496
AT1G18740	2.59	0.012189	0.233674
AT1G20065	2.3	0.005982	0.201326
AT1G20880	-2.11	0.034313	0.288634
AT1G20920	-2.97	0.003939	0.190045
AT1G21090	-2.28	0.047193	0.316983
AT1G21400	2.12	0.008666	0.219994
AT1G21460	-2.11	0.011828	0.232846
AT1G21530	2.14	0.043881	0.309936
AT1G21590	2.41	0.002291	0.188152
AT1G22250	2.22	0.032372	0.285231
AT1G22960	2.39	0.015688	0.24543
AT1G23030	-2.63	0.04738	0.317116
AT1G23040	-8.61	0.012337	0.23384
AT1G24147	2.28	0.032048	0.284015
AT1G24580	3.94	0.002535	0.188152
AT1G26220	-2.08	0.023797	0.266742
AT1G26270	3.13	0.00409	0.190045
AT1G26400	-2.37	0.025586	0.272292
AT1G26665	-2.51	0.006807	0.209875
AT1G26690	-2.03	0.017307	0.251367
AT1G26720	3.12	0.009921	0.224908
AT1G26900	2.39	0.011108	0.230517
AT1G27020	-2.9	0.00956	0.224226
AT1G28240	-2.38	0.001394	0.178153
AT1G28310	-2.78	0.044423	0.311286
AT1G28660	-5.8	0.006234	0.204728
AT1G29640	2.33	0.045724	0.313754
AT1G30630	-3.14	0.002915	0.189894
AT1G30720	-2.62	0.024861	0.269904
AT1G30755	2.11	0.024023	0.266966
AT1G30795	-2.53	0.036799	0.295618
AT1G30820	2.26	0.00531	0.198813
AT1G31780	-2.41	0.028143	0.276892
AT1G31910	2.02	0.030363	0.280651
AT1G32610	-2.73	0.037375	0.297243
AT1G32700	-3.18	0.003355	0.190045
AT1G32860	-2.02	0.01874	0.253863
AT1G33420	2.4	0.030256	0.280059
AT1G33470	-2.09	0.005865	0.200447
AT1G34630	2.12	0.008191	0.217597
AT1G35430	-2.13	0.012312	0.233754
AT1G35680	2.49	0.001746	0.187132
AT1G36640	-4.73	0.013176	0.23566
AT1G44130	-7.59	0.007866	0.21565
AT1G44890	2.16	0.031796	0.283716
AT1G45191	-2.08	0.049614	0.322461
AT1G48770	-2.67	0.012952	0.235513
AT1G48912	-3.22	0.009383	0.224077
AT1G49000	3.45	0.012077	0.232846
AT1G49010	-2.47	0.009262	0.223761
AT1G49230	-2.41	0.000413	0.153761
AT1G49450	2.31	0.013137	0.235513
AT1G49470	-6.72	0.002701	0.189505
AT1G51090	-2.32	0.009924	0.224908
AT1G51160	-2.44	0.003671	0.190045
AT1G51860	-3.71	0.006558	0.207058
AT1G52200	-3.25	0.024627	0.269015
AT1G52930	2.79	0.040235	0.302126
AT1G54500	-2.22	0.025006	0.270126
AT1G54575	-2.33	0.014706	0.240473
AT1G55160	-2.78	0.026677	0.274735
AT1G55265	-2.34	0.01135	0.231288
AT1G55450	5.16	0.003563	0.190045
AT1G55980	3.13	0.039943	0.301554
AT1G56660	-3.02	0.026953	0.275293
AT1G58225	2.07	0.029412	0.278819
AT1G58230	2.1	0.022858	0.264437
AT1G60995	-2.9	0.003266	0.190045
AT1G61340	2.72	0.030255	0.280059
AT1G61730	-3.47	0.020898	0.258695
AT1G62250	-2.77	0.000807	0.172974
AT1G62305	2.03	0.045929	0.314185
AT1G62480	-6.15	0.028117	0.276892
AT1G62510	-2.73	0.017345	0.251367
AT1G62760	-2.22	0.043266	0.308398
AT1G62970	-3.16	0.002662	0.189505
AT1G63210	2.12	0.008511	0.219946
AT1G63530	-5.6	0.00186	0.187132
AT1G63740	2.16	0.023028	0.264621
AT1G63810	2.42	0.037458	0.297685
AT1G63830	-2.46	0.015908	0.246052
AT1G63850	2.16	0.031627	0.283573
AT1G64110	4.28	0.036417	0.29418
AT1G64310	2.66	0.009317	0.224077
AT1G64330	-2.76	0.019031	0.253863
AT1G64360	-3.54	0.033863	0.287643
AT1G64450	-8.54	0.038276	0.298032
AT1G64540	3.07	0.009721	0.224908
AT1G65490	2.78	6.2e-05	0.153761
AT1G65690	-2.04	0.032511	0.285314
AT1G66180	2.27	0.016261	0.247364
AT1G66840	-2.27	0.008681	0.219994
AT1G67120	2.19	0.026062	0.273659
AT1G67300	2.17	0.00279	0.189505
AT1G67920	3.19	0.038378	0.298085
AT1G68440	-2.01	0.011286	0.230944
AT1G68620	-2.12	0.038585	0.298542
AT1G70100	-3.13	0.014571	0.239987
AT1G70750	-2.37	0.047298	0.317116
AT1G71000	6.78	0.002985	0.190045
AT1G72020	-2.18	0.015339	0.243959
AT1G72060	-4.76	0.004093	0.190045
AT1G72600	-2.41	0.004051	0.190045
AT1G73480	2.81	0.035241	0.291645
AT1G74210	-2.26	0.001505	0.179933
AT1G74670	2.31	0.013058	0.235513
AT1G74940	-2.01	0.002445	0.188152
AT1G75340	-3.3	0.003454	0.190045
AT1G75460	-2.38	0.009615	0.224358
AT1G75670	2.32	0.004086	0.190045
AT1G76170	2.49	0.02533	0.271409
AT1G76185	-2.1	0.005485	0.199801
AT1G76520	-2.16	0.000525	0.162226
AT1G76620	-2.85	0.02961	0.278839
AT1G76970	2.39	0.003641	0.190045
AT1G77400	2.89	0.013488	0.236436
AT1G77550	2.04	0.017279	0.25134
AT1G77920	-2.99	0.002656	0.189505
AT1G79110	-4.12	0.000289	0.153761
AT1G80160	-2.11	0.021706	0.261102
AT1G80610	-2.02	0.02216	0.261981
AT2G01008	2.97	0.001947	0.188152
AT2G01023	-2.55	0.031542	0.283418
AT2G01190	-2.8	0.001421	0.178153
AT2G01400	-2.01	0.01752	0.251824
AT2G01600	-2.35	0.008119	0.216849
AT2G03330	-2.35	0.022901	0.264437
AT2G03500	-3.08	0.008818	0.221344
AT2G03820	2.34	0.001576	0.181774
AT2G07708	2.06	0.000121	0.153761
AT2G07722	-2.17	0.039266	0.300731
AT2G07722	-2.14	0.030243	0.280059
AT2G07722	-2.14	0.030243	0.280059
AT2G07774	2.98	0.004306	0.191104
AT2G07774	2.98	0.004306	0.191104
AT2G15320	-2.46	0.02544	0.271654
AT2G15830	-2.39	0.026176	0.273711
AT2G15880	-3.73	0.030633	0.281721
AT2G16630	-2.48	0.004463	0.191715
AT2G17300	-3.52	0.006848	0.210295
AT2G17360	2.33	0.03961	0.301521
AT2G18240	-2.26	0.021287	0.259807
AT2G18600	-3.17	0.031072	0.282706
AT2G18721	2.19	0.009096	0.223761
AT2G19120	2.09	0.000512	0.162226
AT2G19385	2.48	0.045055	0.312638
AT2G19650	-2.62	0.037033	0.296251
AT2G19810	2.87	0.000116	0.153761
AT2G20340	2.32	0.010559	0.228355
AT2G20450	3.17	0.000344	0.153761
AT2G20562	-2.32	0.004407	0.191715
AT2G20840	-2.03	0.032573	0.285392
AT2G21290	-2.08	0.028415	0.277843
AT2G21430	2.29	0.033813	0.287389
AT2G22795	-2.65	0.023895	0.266829
AT2G24600	4.49	0.014834	0.241593
AT2G25250	-2.79	0.004084	0.190045
AT2G25870	2.05	0.003051	0.190045
AT2G25920	-3.92	0.004804	0.194323
AT2G26900	2.14	0.006969	0.210558
AT2G27390	-3.97	0.000387	0.153761
AT2G27780	3.18	0.021634	0.260912
AT2G28200	-2.31	0.019891	0.256543
AT2G28240	-3.26	0.012058	0.232846
AT2G28400	3.39	0.007813	0.21565
AT2G28660	-3.02	0.047969	0.31834
AT2G29320	-2.01	0.031968	0.283856
AT2G29995	-2.28	0.018949	0.253863
AT2G30100	-2.27	0.003051	0.190045
AT2G31110	-2.45	0.037713	0.298001
AT2G31560	-2.34	0.003431	0.190045
AT2G31670	-2.57	0.031765	0.283716
AT2G32200	-2.05	0.03875	0.298786
AT2G32600	-4.79	0.001686	0.184681
AT2G32870	3.1	0.012787	0.23534
AT2G32910	-2.19	0.011015	0.23047
AT2G33855	-2.64	0.009623	0.224358
AT2G34170	-2.24	0.042391	0.30658
AT2G34210	2.31	0.009191	0.223761
AT2G34260	2.49	0.03516	0.291301
AT2G34357	2.71	0.006119	0.202711
AT2G34810	-2.05	0.018473	0.253783
AT2G35070	2.97	0.006403	0.206618
AT2G35585	-2.08	0.008288	0.218531
AT2G35840	-3.48	0.010831	0.230271
AT2G37130	-2.32	0.012886	0.235513
AT2G37460	-4.06	0.005516	0.199801
AT2G37500	2.12	0.029272	0.278819
AT2G37790	2.3	0.020255	0.257433
AT2G38300	-2.19	0.038106	0.298032
AT2G38340	-2.4	0.019607	0.255409
AT2G38420	-2.16	0.019282	0.25516
AT2G38790	3.58	0.020422	0.257566
AT2G39740	-2.28	0.006759	0.209462
AT2G39950	-2.81	0.000277	0.153761
AT2G39980	-2.23	0.045095	0.312638
AT2G40070	-2.3	0.001583	0.181774
AT2G40270	-2.04	0.021092	0.259119
AT2G40360	2.27	0.002586	0.189505
AT2G40650	-2.03	0.024863	0.269904
AT2G40765	-2.17	0.022062	0.261981
AT2G40815	-2.41	0.018259	0.253754
AT2G41190	3.27	0.00205	0.188152
AT2G41730	16.27	0.034991	0.291001
AT2G41840	2.06	0.040501	0.302966
AT2G41905	2.54	0.032188	0.284309
AT2G42040	-3.05	0.02395	0.266829
AT2G42170	2.3	0.049578	0.322461
AT2G43110	2.25	0.008226	0.217916
AT2G43150	-4.52	0.01575	0.24543
AT2G43590	2.49	0.03227	0.284532
AT2G43640	-2.22	0.011677	0.232687
AT2G44200	-2.17	0.014999	0.242221
AT2G45600	2.05	0.042921	0.307523
AT2G46630	-2.44	0.015327	0.243921
AT2G47780	4.81	0.023105	0.264621
AT3G01060	2.34	0.010211	0.226258
AT3G01560	-4.28	0.001028	0.173358
AT3G01860	-2.37	0.023499	0.266113
AT3G02530	2.08	0.020685	0.258034
AT3G02910	-2.01	0.009936	0.224908
AT3G04184	-2.92	0.045095	0.312638
AT3G05520	12.28	0.013556	0.236543
AT3G05520	12.28	0.013556	0.236543
AT3G05520	12.12	0.014683	0.240473
AT3G05520	11.07	0.02243	0.262639
AT3G05640	3.45	0.005295	0.198612
AT3G06130	-2.23	0.023677	0.266566
AT3G06145	-2.23	0.024787	0.269799
AT3G06180	-4.09	0.006469	0.206681
AT3G06500	2.24	0.038415	0.298211
AT3G06530	2.64	0.019111	0.253863
AT3G06590	-3.54	0.00296	0.190045
AT3G06895	-13.59	0.005936	0.200835
AT3G07730	-2.58	0.00612	0.202711
AT3G07860	2.11	0.045354	0.312729
AT3G08030	2.13	0.043514	0.309082
AT3G08670	-3.4	0.004056	0.190045
AT3G08740	2.09	0.038919	0.299138
AT3G09180	-2.91	0.038928	0.299138
AT3G09200	2.13	0.00038	0.153761
AT3G09360	-2.3	0.002101	0.188152
AT3G09440	2.13	0.006772	0.209462
AT3G09570	-3.31	0.045911	0.314185
AT3G09770	-2.75	0.018132	0.253754
AT3G09830	2.01	0.039724	0.301521
AT3G10320	-15.26	0.017444	0.251777
AT3G10572	-2.55	0.011806	0.232846
AT3G10760	-2.9	0.006472	0.206681
AT3G10810	-3.35	0.001601	0.181774
AT3G11210	-3.93	0.019582	0.255409
AT3G11770	-3.4	0.000234	0.153761
AT3G11964	2.49	0.005877	0.200447
AT3G12440	-2.42	0.041422	0.305266
AT3G12920	-4.06	0.001603	0.181774
AT3G13275	-2.51	0.033793	0.2873
AT3G13420	2.06	0.009612	0.224358
AT3G13560	-2.54	0.046111	0.314628
AT3G14280	-3.17	0.02332	0.265295
AT3G14770	-2.4	0.010302	0.227389
AT3G14840	-2.18	0.001642	0.183486
AT3G15080	2.02	0.027424	0.275646
AT3G15460	2.26	0.025935	0.273059
AT3G15640	-2.45	0.009666	0.224809
AT3G16660	-5.4	0.035069	0.291213
AT3G16670	-4.47	0.049276	0.32149
AT3G18230	-2.76	0.00356	0.190045
AT3G18250	-5	0.00465	0.193627
AT3G18295	-3.14	0.015816	0.24543
AT3G18600	2.22	0.025727	0.272637
AT3G19370	-2.52	0.007097	0.211279
AT3G19620	3.17	0.013346	0.236261
AT3G19970	-2.36	0.023422	0.265678
AT3G20240	2.83	0.029972	0.279509
AT3G20362	3.17	0.000179	0.153761
AT3G20362	3.62	0.002291	0.188152
AT3G20820	-2.06	0.00268	0.189505
AT3G21690	-2.74	0.004539	0.191715
AT3G22070	-4.19	0.026229	0.273711
AT3G22142	-12.64	0.001609	0.181774
AT3G22235	-8.96	0.000803	0.172974
AT3G22410	-2.19	0.020379	0.257566
AT3G22600	-11.19	0.01335	0.236261
AT3G23680	-2.4	0.020773	0.258096
AT3G24090	2.37	0.005351	0.199408
AT3G24480	-8.82	0.001858	0.187132
AT3G24670	3.04	0.047431	0.317116
AT3G24750	4.75	0.018522	0.253783
AT3G25660	2.09	0.000981	0.172974
AT3G26440	-2.97	0.026797	0.274845
AT3G26560	2.01	0.015442	0.24427
AT3G26990	-3.41	0.006319	0.20646
AT3G27250	2.83	0.014676	0.240473
AT3G27350	-2.35	0.032067	0.284015
AT3G28007	2.11	0.001781	0.187132
AT3G28140	-3.47	0.009926	0.224908
AT3G28220	2.83	0.003845	0.190045
AT3G28460	2.09	0.014902	0.241731
AT3G28510	-4.61	0.018477	0.253783
AT3G28540	-4.72	0.022673	0.26407
AT3G28715	-2.12	0.004608	0.192584
AT3G30705	2.1	0.046233	0.314822
AT3G32940	-4.13	0.005678	0.199801
AT3G44260	2.12	0.027627	0.276089
AT3G45245	-2.28	0.043703	0.309736
AT3G46370	2.65	0.045148	0.312729
AT3G46380	2.17	0.031579	0.283517
AT3G46850	2.25	0.029407	0.278819
AT3G47480	-11.45	0.00867	0.219994
AT3G47800	-2.22	0.014724	0.240629
AT3G48185	-2.07	0.022561	0.263638
AT3G48346	-2.59	0.001091	0.173358
AT3G49601	-2.73	0.001838	0.187132
AT3G49970	-2.18	0.013044	0.235513
AT3G50340	-2.12	0.017883	0.253381
AT3G50690	-2.5	0.024535	0.26887
AT3G51180	-2.62	0.0117	0.232687
AT3G51540	-4.47	0.029448	0.278819
AT3G51642	2.01	0.019414	0.255366
AT3G52470	-2.14	0.012045	0.232846
AT3G52520	-7.53	0.005174	0.196956
AT3G52800	-2.39	0.012695	0.234702
AT3G53980	19.62	0.029118	0.278446
AT3G54030	2.35	0.014285	0.239485
AT3G54400	-2.47	0.028255	0.277338
AT3G55390	-2.64	0.001359	0.178153
AT3G55580	2.42	0.023761	0.266742
AT3G55646	-2.65	0.011127	0.230517
AT3G55880	2.01	0.002364	0.188152
AT3G56200	-3.56	0.015773	0.24543
AT3G56260	-2.59	0.005443	0.199801
AT3G56340	2.29	0.024379	0.268634
AT3G56590	-2.99	0.002286	0.188152
AT3G56620	-4.29	0.030083	0.279944
AT3G56880	2.11	0.032117	0.284126
AT3G56900	2.68	0.034233	0.288623
AT3G57350	2.82	0.021392	0.259974
AT3G57400	-2.76	0.023891	0.266829
AT3G57590	2.38	0.019001	0.253863
AT3G57785	-4.38	0.008256	0.218092
AT3G57800	-2.87	0.005191	0.196956
AT3G57930	-2.52	0.029601	0.278839
AT3G58270	2.16	0.037647	0.297794
AT3G58720	-2.2	0.032078	0.284015
AT3G58960	2.03	0.013526	0.236507
AT3G59080	2.51	0.015747	0.24543
AT3G59540	2.21	0.008924	0.221905
AT3G59670	2.76	3.5e-05	0.153761
AT3G59820	2.11	0.026738	0.274735
AT3G59940	2.82	0.022153	0.261981
AT3G60410	-2.48	0.020123	0.257004
AT3G60990	-2.71	0.009915	0.224908
AT3G60990	-2.71	0.009915	0.224908
AT3G61080	2.04	0.008129	0.216849
AT3G61550	-3.98	0.006388	0.206618
AT3G61750	2.27	0.010495	0.227773
AT3G61770	-2.76	0.004224	0.191043
AT3G61810	-2.89	0.032611	0.285392
AT3G62140	-4.62	0.004462	0.191715
AT3G63052	2.06	0.002272	0.188152
AT3G63450	2.91	0.008257	0.218092
AT3G66654	-2.09	0.006857	0.210295
AT4G00670	-4.06	0.04725	0.317054
AT4G00870	-4.54	0.00784	0.21565
AT4G01130	3.15	0.003302	0.190045
AT4G01390	-2.65	0.007313	0.214281
AT4G01580	3.27	0.045898	0.314185
AT4G01595	-2.09	0.022917	0.264437
AT4G01760	-2.05	0.001907	0.18735
AT4G01860	2.08	0.016458	0.249164
AT4G01935	-2.75	0.028555	0.277843
AT4G01985	5.65	0.022309	0.261981
AT4G02190	2.3	0.04007	0.301637
AT4G02940	-2.52	0.000513	0.162226
AT4G03410	9.22	0.005576	0.199801
AT4G03410	9.75	0.010044	0.224908
AT4G03410	9.75	0.010044	0.224908
AT4G05160	-2.09	0.00188	0.187132
AT4G05590	-2.18	0.043785	0.309784
AT4G06634	-2.4	0.008388	0.219025
AT4G07410	2.13	0.015132	0.242619
AT4G08263	-2.44	0.030394	0.280694
AT4G08290	-3.02	0.039629	0.301521
AT4G08300	-8.4	0.007945	0.21565
AT4G09490	-2.95	0.039523	0.301521
AT4G10110	-3.05	0.006818	0.210011
AT4G10360	-2.05	0.007032	0.211279
AT4G10860	-9.61	0.020152	0.257141
AT4G11000	2.07	0.040227	0.302126
AT4G11590	2.12	0.024412	0.268667
AT4G11890	2.43	0.018994	0.253863
AT4G12735	6.76	0.024967	0.270126
AT4G13340	-4.42	0.00455	0.191715
AT4G14900	-2.54	0.007146	0.211279
AT4G14990	-3.27	0.01516	0.242619
AT4G15030	-2.27	0.038588	0.298542
AT4G15610	-5.55	0.004711	0.19419
AT4G16140	-4.8	0.029522	0.278832
AT4G16563	-2.38	0.011144	0.230517
AT4G16765	-2.09	0.038916	0.299138
AT4G17245	-2.48	0.017889	0.253381
AT4G17560	2.37	0.026424	0.273912
AT4G17880	-2.57	0.045668	0.313708
AT4G18422	3.92	0.008671	0.219994
AT4G19160	-2.76	0.028128	0.276892
AT4G19220	2.14	0.019012	0.253863
AT4G19370	-4.02	0.007573	0.21565
AT4G19850	-2.44	0.033165	0.286439
AT4G20020	2.31	2.1e-05	0.153761
AT4G20170	-3.25	0.00099	0.172974
AT4G20860	2.16	0.013746	0.237603
AT4G21650	2.01	0.004185	0.190942
AT4G21720	-2.48	0.004485	0.191715
AT4G21740	-3.06	0.001438	0.178524
AT4G22490	-6.91	0.001129	0.173358
AT4G22590	2.15	0.033622	0.286779
AT4G22758	-2.63	0.029474	0.278819
AT4G22960	2.12	0.030882	0.282195
AT4G23470	-2.79	0.015982	0.246338
AT4G23530	-2.38	0.002507	0.188152
AT4G24030	2.14	0.040221	0.302126
AT4G24350	-2.45	0.023093	0.264621
AT4G24440	2.6	0.009571	0.224226
AT4G25740	2.29	0.032827	0.285897
AT4G26530	2.67	0.030758	0.282195
AT4G26600	2.34	0.030216	0.280059
AT4G26750	-3.75	0.004068	0.190045
AT4G26950	-5.4	0.04328	0.308398
AT4G26990	-3.16	0.013342	0.236261
AT4G27100	-2.43	0.000216	0.153761
AT4G28060	-2.12	0.041578	0.305266
AT4G28140	2.2	0.027348	0.275646
AT4G28150	2.1	0.036446	0.29418
AT4G28300	-4.33	0.00159	0.181774
AT4G28450	2.13	0.049157	0.321295
AT4G29190	2.6	0.004001	0.190045
AT4G30400	-3.47	0.028126	0.276892
AT4G30720	2.46	0.016968	0.250663
AT4G30840	2.05	0.031424	0.283403
AT4G31200	-2.32	0.006206	0.204365
AT4G31210	2.19	6.4e-05	0.153761
AT4G31250	-2.54	0.007785	0.21565
AT4G31810	2.3	0.013316	0.23626
AT4G32390	-2.21	0.021234	0.259491
AT4G32680	-2.63	0.017807	0.253224
AT4G33040	-3.14	0.00225	0.188152
AT4G33740	-2.72	0.03895	0.299138
AT4G35750	-2.29	0.011012	0.23047
AT4G37280	-2.23	0.036809	0.295618
AT4G37295	-3.43	0.033172	0.286439
AT4G37550	2.17	0.005789	0.199801
AT4G37820	-2.22	0.022301	0.261981
AT4G38495	-2.15	0.007943	0.21565
AT4G38520	-2.61	0.019173	0.254069
AT5G01090	-2.41	0.015877	0.245954
AT5G01800	-2.12	0.028683	0.277843
AT5G02050	2.43	0.009593	0.224358
AT5G02430	-4.14	0.00014	0.153761
AT5G02540	-2.68	0.042274	0.306461
AT5G03204	3.14	0.001113	0.173358
AT5G03210	3.23	0.004337	0.191104
AT5G03230	3.24	0.001341	0.178153
AT5G03610	-2.08	0.047967	0.31834
AT5G03995	-2.43	0.004585	0.192152
AT5G05190	3.52	0.011828	0.232846
AT5G05365	-2.59	0.003453	0.190045
AT5G07090	2.99	0.041093	0.30467
AT5G07150	2.05	0.024084	0.267188
AT5G07770	-2.48	0.007849	0.21565
AT5G08350	-2.73	0.036587	0.294747
AT5G10060	-3.52	0.006525	0.207058
AT5G10310	-5.73	0.034527	0.289154
AT5G10690	2.48	0.028218	0.277074
AT5G10750	-2.28	0.037079	0.296293
AT5G10770	-2.66	0.002489	0.188152
AT5G10920	3.03	0.00112	0.173358
AT5G11200	2.12	0.019128	0.253863
AT5G11240	2.09	0.037093	0.296322
AT5G11630	-2.17	0.027566	0.276089
AT5G11890	-2.45	0.002638	0.189505
AT5G12880	-2.49	0.011078	0.230517
AT5G13070	-2.24	0.021089	0.259119
AT5G13140	2.1	0.008763	0.220684
AT5G13810	-2.1	0.019059	0.253863
AT5G14540	-4.28	0.001255	0.173725
AT5G14880	-2.23	0.000753	0.172974
AT5G14920	-3.75	0.001102	0.173358
AT5G14940	-2.21	0.001844	0.187132
AT5G15190	3.26	0.022736	0.264123
AT5G15220	2.81	0.014932	0.241807
AT5G15390	-2.26	0.007151	0.211279
AT5G15500	3.66	0.01225	0.233754
AT5G15550	2.83	0.034306	0.288634
AT5G15700	2.06	0.016781	0.250663
AT5G15750	2.15	0.011815	0.232846
AT5G15780	-4.53	0.004421	0.191715
AT5G16220	-3.79	0.003984	0.190045
AT5G16930	2.16	0.01739	0.25162
AT5G16990	2.14	0.004316	0.191104
AT5G17270	2.57	0.005777	0.199801
AT5G17380	-2.74	0.01991	0.256543
AT5G17450	-2.46	0.008898	0.221905
AT5G17630	-2.28	0.048441	0.319282
AT5G18260	2.03	0.017271	0.25134
AT5G18600	2.59	0.00238	0.188152
AT5G18650	-2.34	0.018145	0.253754
AT5G19080	-2.1	0.021929	0.261931
AT5G20950	2.57	0.012477	0.234069
AT5G21280	-2.23	0.000874	0.172974
AT5G22250	2.24	0.010459	0.227773
AT5G22440	2.35	0.023962	0.266829
AT5G22860	-3.2	0.004859	0.194323
AT5G23535	2.39	0.009281	0.223837
AT5G23760	-2.22	0.012639	0.23419
AT5G24200	-4.7	0.014002	0.237855
AT5G24460	-2.61	0.022424	0.262639
AT5G24980	-2.13	0.02139	0.259974
AT5G25265	-2.19	0.007598	0.21565
AT5G25820	-2.1	0.00076	0.172974
AT5G26230	-4.32	0.003712	0.190045
AT5G26330	-3.15	0.029119	0.278446
AT5G26610	-2.02	0.002193	0.188152
AT5G26840	2.05	0.046803	0.315719
AT5G27690	-2.26	0.011099	0.230517
AT5G27850	2.31	0.008541	0.219946
AT5G28781	2.9	0.027524	0.276089
AT5G38460	-2.07	0.039007	0.299234
AT5G38710	-3.31	0.042378	0.30658
AT5G38900	-2.68	0.043303	0.308398
AT5G39520	-2.56	0.002956	0.190045
AT5G39730	-2.55	0.028658	0.277843
AT5G40790	3.37	0.004763	0.194323
AT5G40800	2.92	0.018357	0.253754
AT5G40830	-2.95	0.013617	0.236904
AT5G40970	-2.22	0.047954	0.31834
AT5G40980	-2.09	0.005047	0.196956
AT5G41020	-2.04	0.003802	0.190045
AT5G41560	-2.31	0.011576	0.232516
AT5G41870	-2.03	0.027768	0.276412
AT5G42530	-3.34	0.007707	0.21565
AT5G42860	-3.79	0.016108	0.246702
AT5G43190	-2.27	0.01497	0.242158
AT5G44680	-2.67	0.001901	0.18735
AT5G44780	2.13	0.002699	0.189505
AT5G45720	12.65	0.016919	0.250663
AT5G45720	12.65	0.016919	0.250663
AT5G45720	12.65	0.016919	0.250663
AT5G45720	12.65	0.016919	0.250663
AT5G45720	12.65	0.016919	0.250663
AT5G46030	-2.28	0.005713	0.199801
AT5G46430	2.31	0.001101	0.173358
AT5G46780	-3.08	0.010353	0.227424
AT5G47180	-2.21	0.027193	0.275645
AT5G47540	-2.62	0.009724	0.224908
AT5G48480	2.38	0.00778	0.21565
AT5G48760	2.06	0.020985	0.259009
AT5G49280	-6.91	0.003734	0.190045
AT5G50360	3.68	0.035641	0.292479
AT5G51560	-2.74	0.032892	0.285897
AT5G52882	-3.5	0.005788	0.199801
AT5G52970	2.19	0.036732	0.29535
AT5G53110	2.12	0.02036	0.257566
AT5G53330	-2.41	0.001079	0.173358
AT5G53420	-2.65	0.001072	0.173358
AT5G53486	-2.54	0.02714	0.275645
AT5G53590	-2.52	0.015584	0.24543
AT5G53800	-2.36	0.003395	0.190045
AT5G53830	2.45	0.0411	0.30467
AT5G53880	-3.33	0.012942	0.235513
AT5G54470	-2.02	0.022755	0.264174
AT5G55620	-2.07	0.004526	0.191715
AT5G56890	-4.02	0.000238	0.153761
AT5G57070	-4.24	0.014014	0.237855
AT5G57340	-3.13	0.03524	0.291645
AT5G57760	-2.89	0.020649	0.258034
AT5G57910	-2.33	0.016405	0.249164
AT5G58300	-2.22	0.037633	0.297794
AT5G58570	-3.29	0.019109	0.253863
AT5G59080	-2.75	0.01726	0.25134
AT5G59250	2.34	0.003212	0.190045
AT5G59550	2.02	0.02725	0.275646
AT5G60030	-2.48	0.004187	0.190942
AT5G60290	2.29	0.041879	0.305509
AT5G60470	-3.71	0.013606	0.236904
AT5G60590	-2.18	0.022827	0.264437
AT5G60710	-2.07	0.04463	0.311747
AT5G60820	-2.27	0.04219	0.306442
AT5G61190	-2.31	0.048589	0.31971
AT5G62360	-3.22	0.013634	0.236904
AT5G62640	-4.91	0.00222	0.188152
AT5G63280	-2.62	0.018269	0.253754
AT5G63700	2.06	0.02266	0.26404
AT5G64430	-2.3	0.026146	0.273659
AT5G64700	-2.68	0.0424	0.30658
AT5G66450	-2.41	0.002543	0.188152
AT5G67385	-2.42	0.006398	0.206618
AT5G67390	-3.17	0.041778	0.305509
AT5G67490	-2.34	0.023875	0.266829
AT3G15400	2.12	0.045205	0.312729
AT5G43700	-3.15	0.004144	0.190942
AT3G13790	-3.36	0.027874	0.276412
AT4G04620	-2.21	0.047091	0.316558
AT4G32980	-2.12	0.04695	0.316055
AT1G26960	-3.61	0.041692	0.305509
AT3G48190	2.08	0.0026	0.189505
AT1G07620	-2.22	0.019533	0.255409
AT5G66130	2.16	0.038207	0.298032
AT3G08760	2.02	0.027348	0.275646
AT4G10120	-2.39	0.00022	0.153761
AT4G20270	-3.44	0.044203	0.31058
AT3G50930	2.55	0.009122	0.223761
AT1G78700	-3.43	0.029081	0.278446
AT1G62710	3.26	0.001406	0.178153
AT5G42100	-4.32	0.000502	0.162226
AT4G27830	-2.8	0.044193	0.31058
AT1G52400	2.85	0.003312	0.190045
AT3G19860	-2.08	0.036112	0.293656
AT3G25710	-2.17	0.002132	0.188152
AT2G35940	-2.47	0.007135	0.211279
AT1G75410	-2.69	0.029324	0.278819
AT2G23760	-2.24	0.005679	0.199801
AT2G47160	-2.26	0.03732	0.297137
AT5G18930	-2.39	0.031518	0.283403
AT5G49360	-2.06	0.001061	0.173358
AT2G30490	2.1	0.015929	0.246109
AT5G16390	-2.41	0.003607	0.190045
AT5G44070	2.41	0.000402	0.153761
AT4G34230	-2.08	0.028446	0.277843
AT3G51920	2.13	0.018706	0.253863
AT2G41010	-2.41	0.013167	0.23566
AT4G33000	-2.4	0.033889	0.287767
AT1G52827	-2.22	0.022996	0.264613
AT1G02205	4.42	2.6e-05	0.153761
AT4G26150	-3.13	0.00075	0.172974
AT3G53720	-2.06	0.034449	0.288784
AT1G48260	-2.03	0.037542	0.297685
AT4G24460	-8.34	0.001365	0.178153
AT3G50770	-2.74	0.046196	0.314822
AT5G27420	5.19	0.003032	0.190045
AT5G55130	2.02	0.03672	0.29535
AT5G60950	-3.39	0.020469	0.257566
AT3G16860	-2.17	0.009829	0.224908
AT5G15850	-2.44	0.035472	0.292137
AT4G23600	-2.27	0.003716	0.190045
AT3G53460	2.58	0.0037	0.190045
AT1G14980	3.37	0.009455	0.224077
AT5G20720	2.29	0.032966	0.286202
AT1G55490	2.26	0.026365	0.273912
AT2G04030	3.11	0.019064	0.253863
AT4G23750	2.75	0.030291	0.2802
AT3G61630	3.21	0.006596	0.207058
AT4G23180	2.11	0.000352	0.153761
AT5G55740	2.2	0.042611	0.306791
AT2G01590	2.04	0.024609	0.269015
AT4G36020	2.92	0.008335	0.218865
AT3G16920	2.08	0.030731	0.282164
AT5G11920	-2.63	0.047394	0.317116
AT3G22120	-3.89	0.003796	0.190045
AT3G22120	-2.46	0.014647	0.240473
AT1G20610	2.33	0.01695	0.250663
AT2G26170	-2.99	0.019006	0.253863
AT2G30770	-2.87	0.003484	0.190045
AT5G25120	-2.05	0.003434	0.190045
AT3G03470	-2.26	0.003384	0.190045
AT5G66620	2.2	0.025597	0.272292
AT3G43920	2.01	0.015751	0.24543
AT1G08370	-5.66	0.001385	0.178153
AT4G24570	2.49	0.03752	0.297685
AT5G64860	2.03	0.011176	0.230885
AT2G40840	2.06	0.002534	0.188152
AT1G15510	2.43	0.01966	0.255409
AT3G13060	-2.07	0.020048	0.256543
AT3G48110	2.34	0.042857	0.307523
AT1G05010	-2.27	0.002487	0.188152
AT5G05740	2.26	0.029266	0.278819
AT5G06000	3.21	0.03384	0.287532
AT2G24050	2.52	0.013493	0.236436
AT5G13860	-2.13	0.034452	0.288784
AT2G25930	-2.71	0.00426	0.191104
AT3G18110	2.51	0.045701	0.313754
AT2G18510	-3.79	0.00098	0.172974
AT5G18570	2.06	0.0113	0.230944
AT3G12670	2.29	0.041623	0.305421
AT5G40480	2.53	0.024634	0.269015
AT1G64640	-2.64	0.046834	0.315719
AT5G67160	-2.44	0.006088	0.202513
AT1G53170	2.57	0.003765	0.190045
AT3G45970	3.34	0.042457	0.306608
AT1G69530	2.26	0.025195	0.271038
AT3G29030	2.89	0.009261	0.223761
AT1G21310	-10.46	0.004681	0.193627
AT2G21330	2.07	0.002721	0.189505
AT3G53570	-2.72	0.008524	0.219946
AT4G15200	-2.64	0.001854	0.187132
AT1G24150	2.11	0.031481	0.283403
AT4G04020	2.53	0.00784	0.21565
AT1G69200	2.31	0.018485	0.253783
AT1G14350	-2.46	0.02787	0.276412
AT3G12145	-2.57	0.035446	0.292085
AT3G24140	-2.52	0.013101	0.235513
AT1G65860	-2.69	0.007051	0.211279
AT1G19250	-2.83	0.006186	0.204164
AT5G63530	-3.97	0.022864	0.264437
AT1G23020	-3.59	0.017612	0.251946
AT1G79560	3.32	0.010485	0.227773
AT4G34260	3.46	0.002695	0.189505
AT3G26790	-2.58	0.041756	0.305509
AT4G22910	-2.16	0.00068	0.172974
AT1G79460	3.82	0.001498	0.179933
AT1G30040	-2.14	0.030127	0.279944
AT2G02010	-3.02	0.000358	0.153761
AT4G12250	-2.59	0.015483	0.244643
AT2G36830	-2.25	0.002871	0.189505
AT4G32940	-2.11	0.005764	0.199801
AT1G16300	2.86	0.006727	0.209462
AT1G75750	-3.81	0.008845	0.221669
AT3G50760	-2.16	0.03799	0.298032
AT4G02130	2.77	0.031349	0.283403
AT5G18170	2.06	0.011729	0.232687
AT5G57685	-2.59	0.017253	0.25134
AT1G78680	-2.33	0.031894	0.283856
AT1G09560	-2.23	0.038472	0.298334
AT5G56860	-2.67	0.001273	0.17414
AT1G56600	2.72	0.010372	0.227424
AT5G19980	-2.06	0.00325	0.190045
AT1G01610	-2.48	0.000589	0.169771
AT3G17420	-2.01	0.037808	0.298024
AT4G37740	-2.57	0.022586	0.263748
AT3G45240	-2.26	0.004838	0.194323
AT4G04970	2.42	0.012471	0.234069
AT3G43800	-2.44	0.036077	0.293656
AT2G29470	-3.15	0.038176	0.298032
AT2G29420	-2.71	0.004163	0.190942
AT5G62480	3.86	0.001983	0.188152
AT1G76890	-3.42	0.026758	0.274817
AT4G01070	-2.57	0.024343	0.268539
AT3G52280	-2.7	0.002258	0.188152
AT1G33240	-2.59	0.000194	0.153761
AT5G59220	4.4	0.020379	0.257566
AT1G07430	3.71	0.002175	0.188152
AT2G45160	-2.57	0.004472	0.191715
AT4G00150	-3.15	0.003838	0.190045
AT5G06710	-2.27	0.006938	0.210295
AT5G47370	-2.55	0.024762	0.269799
AT3G10520	2.25	0.010397	0.227712
AT5G39760	-3.16	0.014104	0.23826
AT5G62940	-2.32	0.02537	0.271409
AT5G52440	-2.29	0.000117	0.153761
AT5G48545	-2.05	0.004912	0.194352
AT3G59700	-3.37	0.005023	0.196952
AT4G18880	2.01	0.00676	0.209462
AT1G32330	-2.82	0.04721	0.316983
AT3G12580	2.79	0.016725	0.250548
AT3G07770	2.6	0.009099	0.223761
AT2G40000	2.96	0.008381	0.219025
AT5G02560	-3.44	0.005047	0.196956
AT4G13570	2.11	0.037703	0.298001
AT1G72970	2.07	0.020654	0.258034
AT1G19950	-3.02	0.020967	0.25899
AT5G11260	-2.13	0.034482	0.288946
AT4G14560	-2.04	0.04852	0.319548
AT4G14550	2.08	0.008083	0.21653
AT5G25890	-2.09	0.004823	0.194323
AT4G15550	-3.46	0.005907	0.20074
AT2G23430	-2.28	0.037934	0.298032
AT3G13810	-3.42	0.004308	0.191104
AT2G35230	-3.95	0.008364	0.219025
AT2G43330	2.62	0.012603	0.234069
AT2G43100	-2.33	0.003864	0.190045
AT4G00820	-3.09	0.015637	0.24543
AT4G14750	-4.31	0.005639	0.199801
AT5G62070	2.48	0.026641	0.274735
AT5G35670	-2.01	0.04444	0.31129
AT5G03150	-3.9	0.011739	0.232687
AT1G19640	-2.37	0.00165	0.183486
AT5G16560	-4.46	0.008676	0.219994
AT4G17695	-2.22	0.01149	0.232052
AT4G32650	-2.06	0.009121	0.223761
AT1G67730	-3.19	0.006659	0.207987
AT1G26945	-6.24	0.006399	0.206618
AT4G04850	2.09	0.002517	0.188152
AT5G11800	-3.88	0.007818	0.21565
AT5G25220	-2.39	0.022196	0.261981
AT2G47240	-2.76	0.04213	0.306415
AT5G06760	3.23	0.033247	0.286439
AT2G34430	-4.78	0.005201	0.196956
AT3G47470	2.22	0.003471	0.190045
AT1G19150	2.37	0.014005	0.237855
AT2G40100	-3.26	0.003451	0.190045
AT4G35180	-2.86	0.009425	0.224077
AT5G64813	-4.19	0.008627	0.219994
AT1G55020	2.25	0.007772	0.21565
AT5G28490	-3.25	0.00776	0.21565
AT3G23290	-2.4	0.007349	0.214626
AT1G07090	-2.16	0.011269	0.230944
AT3G49570	-2.83	0.014052	0.237855
AT3G50970	2.64	0.033906	0.287767
AT5G52300	13.34	0.0014	0.178153
AT2G15050	-2.01	0.006539	0.207058
AT2G38530	2.43	0.027708	0.276144
AT5G59320	4.45	0.010835	0.230271
AT2G14560	-3.47	0.004834	0.194323
AT3G10110	2.36	0.039618	0.301521
AT5G19020	2.03	0.020188	0.257433
AT3G18970	2.03	0.018702	0.253863
AT4G16690	-3.69	0.016131	0.246702
AT4G37150	-2.26	0.01858	0.253863
AT1G03840	-2.67	0.023176	0.264879
AT3G45290	2.73	0.016428	0.249164
AT1G53240	-2.01	0.00304	0.190045
AT1G53510	-2.88	0.000791	0.172974
AT3G13080	4.11	0.007601	0.21565
AT3G21250	-2.16	0.013964	0.237855
AT3G13100	-3.86	0.031236	0.283167
AT3G14810	-2.14	0.019164	0.254065
AT4G04840	-2.76	0.020524	0.257836
AT4G37910	2.42	0.013931	0.237855
AT5G23660	-2.31	0.032439	0.285253
AT2G38700	-2.59	0.025113	0.270563
AT5G49330	-2.09	0.027652	0.276089
AT5G61420	-2.08	0.017982	0.253428
AT3G46130	-2.56	0.021813	0.261311
AT1G08810	-2.86	0.014349	0.239844
AT1G71030	-2.12	0.036675	0.295248
AT5G18240	-2.34	0.015232	0.243365
AT1G52890	2.04	0.001097	0.173358
AT1G77450	2.06	0.042905	0.307523
AT2G02450	-2.25	0.021565	0.260552
AT2G17040	3.22	0.006434	0.206618
AT2G33480	-2.82	0.001171	0.173403
AT2G43000	-4.44	0.036312	0.29418
AT3G44350	2.28	0.043157	0.308156
AT5G22380	10.32	0.003002	0.190045
AT1G32870	2.5	0.004549	0.191715
ATMG01220	-2.76	0.003775	0.190045
ATMG01260	-3.04	0.016555	0.249571
AT1G52880	-2.07	0.028723	0.277939
AT1G09240	-4.66	0.037205	0.296712
AT1G07180	2.28	0.030955	0.282434
AT4G30930	2.37	0.028527	0.277843
AT1G10170	5.1	0.002454	0.188152
AT3G14020	-4.19	0.000606	0.171127
AT3G11660	-3.44	0.014703	0.240473
AT2G35960	-2.73	0.020392	0.257566
AT5G06320	2.31	0.004779	0.194323
AT5G55470	4.31	0.000558	0.162638
AT5G46830	2.73	0.0449	0.312498
AT1G80760	-2.04	0.02057	0.257836
AT5G22300	-4.07	0.0414	0.305266
AT3G57660	2.19	0.009752	0.224908
AT1G29940	2.65	0.00638	0.206618
AT3G52090	-2.6	0.001042	0.173358
AT1G12110	-5.18	0.006773	0.209462
AT5G14565	-2.56	0.006754	0.209462
AT5G14570	-2.95	0.037868	0.298024
AT5G48180	-2.14	0.008559	0.219994
AT1G27310	-2.86	0.006093	0.202513
AT3G14590	2.38	0.010642	0.228868
AT1G48920	2.74	0.004087	0.190045
AT1G73540	3.72	0.001883	0.187132
AT2G33980	2.71	0.019563	0.255409
AT1G07640	-3.04	0.006934	0.210295
AT4G18830	-2.89	0.0109	0.230271
AT3G10050	2.9	0.038735	0.298786
AT5G55930	-2.26	0.040009	0.301565
AT2G39800	6.5	0.000548	0.162226
AT1G49760	2.62	2e-06	0.063494
AT2G43020	2.56	0.010524	0.228051
AT3G17790	-2.19	0.005653	0.199801
AT3G22231	-2.98	0.006137	0.203026
AT1G14880	-4.52	0.009188	0.223761
AT1G15520	-2.05	0.00979	0.224908
AT5G60540	2.07	0.01839	0.253754
AT4G12480	-2.44	0.019815	0.256276
AT2G44490	2.46	0.000514	0.162226
AT1G59870	2.03	0.002538	0.188152
AT5G25760	-2.82	0.004872	0.194352
AT3G58010	-2.49	0.005609	0.199801
AT3G23430	-4.47	0.027404	0.275646
AT4G27320	-2.02	0.039666	0.301521
AT3G11330	-2.99	0.003882	0.190045
AT2G26560	2.44	0.020001	0.256543
AT3G22310	2.62	0.01145	0.231776
AT1G66480	-2.02	0.001462	0.178524
AT3G54920	-2.23	0.009615	0.224358
AT2G18660	-2.06	0.038458	0.298306
AT3G20540	2.11	0.038257	0.298032
AT5G44110	-2.37	0.003124	0.190045
AT3G11410	2.19	0.001458	0.178524
AT2G18230	-2.76	0.002986	0.190045
AT2G14610	-6.25	0.007134	0.211279
AT1G75040	-2.81	0.002213	0.188152
AT5G62190	2.23	0.001821	0.187132
AT2G21140	-2.49	0.003447	0.190045
AT4G38770	-2.01	0.005121	0.196956
AT1G44910	-2.23	0.007481	0.21565
AT5G24470	-2.53	0.00265	0.189505
AT3G49780	-2.74	0.035741	0.292636
AT5G65870	-3.28	0.004243	0.191104
AT4G20130	2.06	0.028028	0.276892
AT1G35750	2.18	0.035688	0.292568
AT1G19770	-3.06	0.003125	0.190045
AT1G15440	2.03	0.01604	0.246627
AT5G61480	-3.27	0.014441	0.239973
AT3G17810	-2.2	0.00054	0.162226
AT3G08860	-2.23	0.017468	0.251777
AT2G38310	-4.56	0.019256	0.254926
AT4G17870	-2.14	0.013956	0.237855
AT1G60815	-2.06	0.000693	0.172974
AT5G13330	-2.93	0.018486	0.253783
AT2G28550	-2.51	0.002364	0.188152
AT3G55510	2.4	0.033491	0.286768
AT4G24770	2.25	0.027668	0.276133
AT1G49600	2.43	0.009525	0.224226
AT4G27410	2.45	0.048649	0.31972
AT3G49500	2.53	0.022167	0.261981
AT5G51451	-4.07	0.026576	0.274728
AT4G35480	-2.02	0.012299	0.233754
AT5G59820	2.21	0.004688	0.193633
AT5G67280	-2.94	0.005603	0.199801
AT5G60900	2.19	0.015762	0.24543
AT3G17840	2.08	0.014217	0.238867
AT2G25440	-7.44	0.046344	0.314849
AT2G32680	2.09	0.005668	0.199801
AT3G23120	2.02	0.002917	0.189894
AT3G53240	2.01	0.01969	0.255409
AT1G47890	-6.28	0.027743	0.276398
AT4G27470	-2.75	0.000821	0.172974
AT3G56070	2.64	0.01059	0.228355
AT5G48570	2.07	0.048173	0.318761
AT5G57980	-2.23	0.02391	0.266829
AT5G02030	-2.15	0.00939	0.224077
AT3G27830	-2.78	0.041907	0.305565
AT3G25920	2.09	0.020418	0.257566
AT3G17465	2.1	0.04116	0.305021
AT1G03360	2.51	0.015774	0.24543
AT4G34410	2.25	0.012538	0.234069
AT3G25717	-2.59	0.025349	0.271409
AT2G24120	2.47	0.008724	0.219994
AT3G12220	-2.81	0.018322	0.253754
AT3G45010	-3.58	0.012507	0.234069
AT2G46505	-2.09	0.013109	0.235513
AT1G34210	-2.11	0.000908	0.172974
AT5G39510	-2.32	0.015645	0.24543
AT1G04240	2.06	0.047056	0.316468
AT5G40390	2.61	0.008686	0.219994
AT3G57520	2.33	0.002482	0.188152
AT1G26210	-2.26	0.015282	0.243476
AT3G46550	-2.67	0.045852	0.314178
AT2G03760	6.8	0.003611	0.190045
AT1G28170	2.06	0.023116	0.264621
AT1G70310	2.75	0.032272	0.284532
AT3G13065	-2.07	0.002904	0.189894
AT3G02040	-2.84	0.01689	0.250663
AT5G07010	-4.92	0.009729	0.224908
AT2G24850	-2.34	0.027355	0.275646
AT4G01080	-3.03	0.000467	0.162226
AT5G37770	2.94	0.001193	0.173725
AT2G31070	-2.55	0.001353	0.178153
AT1G53230	-2.38	0.003835	0.190045
AT5G60970	-4.82	0.035587	0.292456
AT2G26670	-2.89	0.035986	0.293656
AT2G43510	-3.84	0.014563	0.239987
AT2G21170	-2.54	0.022299	0.261981
AT4G35300	2.36	0.009269	0.223761
AT5G60120	-2.96	0.008417	0.219025
AT5G43970	2.09	0.009355	0.224077
AT4G16730	-2.86	0.04507	0.312638
AT3G55120	-2.56	0.001818	0.187132
AT5G42990	-2.35	0.005804	0.199801
AT1G63800	-2.7	0.003651	0.190045
AT2G46030	-2.04	0.013971	0.237855
AT2G22500	2.53	0.011862	0.232846
AT3G21750	-2.03	0.002347	0.188152
AT2G36750	2.12	0.027786	0.276412
AT2G31750	-3.31	0.033279	0.286439
AT4G00050	-4.14	0.005697	0.199801
AT5G15090	2.56	0.016033	0.246627
AT5G59710	-2.04	0.010493	0.227773
AT1G16110	2.32	0.012486	0.234069
AT1G75500	-2.15	0.001234	0.173725
AT3G18750	2.13	0.005673	0.199801
AT5G43070	-2.05	0.013998	0.237855
AT4G01250	2.17	0.011721	0.232687
AT5G52830	-2.93	0.015204	0.243045
AT2G03340	-2.02	0.0086	0.219994
AT5G24110	2.81	0.03327	0.286439
AT1G80840	2.06	0.019666	0.255409
AT3G01970	-4.68	0.013798	0.237731
AT5G64810	-2.04	0.047875	0.31834
AT4G23810	7.11	0.007231	0.212856
AT1G69310	-3.87	0.003279	0.190045
AT1G62300	-2.46	0.005282	0.198394
AT1G56510	3.09	0.033262	0.286439
AT5G57740	-2.23	0.014877	0.241635
AT4G14365	3.33	0.013326	0.236261
AT5G33290	-2.56	0.000814	0.172974
AT4G34390	2.33	0.032226	0.284473
AT4G30270	-5.93	0.007766	0.21565
AT2G36870	2.4	0.009946	0.224908
AT2G06850	-2.65	0.02643	0.273912
AT5G64570	-2.03	0.003086	0.190045
AT2G26580	-2.09	0.006588	0.207058
AT2G23670	-2.05	0.019478	0.255409
AT3G51430	-2.5	0.017169	0.251142
AT2G35980	-2.21	0.005121	0.196956
AT5G67450	3.2	0.012538	0.234069
AT1G24625	-2.58	0.005848	0.200447
AT2G41940	-2.56	0.010049	0.224908
AT5G13740	2.67	0.007857	0.21565
AT3G12750	-3.56	0.001134	0.173358
AT2G45450	-3.03	0.015885	0.245954
AJ240069	2.69	0.000293	0.153761
At5g07740	-2.37	0.000474	0.162226
DQ108835	2.83	0.000479	0.162226
NC_000932	3.11	0.000658	0.172974
NC_000932	3.11	0.000658	0.172974
AT5G24206	-2.79	0.001165	0.173403
AT2G43375	2.34	0.001218	0.173725
At3g50840	2.43	0.001258	0.173725
BX825964	2.05	0.001327	0.178153
BX825964	2.06	0.001568	0.181774
AJ240074	-3.29	0.002227	0.188152
AJ505648	14.04	0.002289	0.188152
BX825127	5.14	0.002568	0.189209
BT003342	6.16	0.002762	0.189505
NC_000932	4.18	0.002812	0.189505
NC_000932	4.18	0.002812	0.189505
NC_000932	3.36	0.003132	0.190045
BX824219	5.46	0.003455	0.190045
AT1G19373	4.08	0.003481	0.190045
AT1G57460	2.06	0.0037	0.190045
AT1G57460	2.06	0.0037	0.190045
NC_000932	2.4	0.003932	0.190045
NC_000932	2.4	0.003932	0.190045
AY707462	4.26	0.004425	0.191715
ath-MIR159b	-2.12	0.005539	0.199801
AT2G42485	-3.55	0.005755	0.199801
BT003342	18.58	0.00622	0.204598
BX816271	2.94	0.007317	0.214281
AT1G08115	3.83	0.008776	0.220825
AT1G15090	3.29	0.008924	0.221905
AT1G03743	2.79	0.009099	0.223761
AT3G58196	4.19	0.009158	0.223761
AT1G67105	-5.95	0.009727	0.224908
AT3G01313	2.47	0.010064	0.224908
BX821150	3.65	0.011131	0.230517
AJ505640	4.55	0.011193	0.23091
NC_000932	4.78	0.011735	0.232687
ATMG00230	-2.38	0.013766	0.237603
ATMG00230	-2.38	0.013766	0.237603
DQ108654	2.26	0.014118	0.238353
At2g35940	-2.06	0.015032	0.242221
ath-MIR850	2.95	0.015788	0.24543
NC_000932	-5.05	0.016136	0.246702
ath-MIR396a	-2.02	0.018042	0.253428
AJ505704	3.71	0.018075	0.253501
At3g50840	2.38	0.018293	0.253754
At3g50840	2.38	0.018293	0.253754
At3g50840	2.38	0.018293	0.253754
At3g50840	2.38	0.018293	0.253754
At3g50840	2.38	0.018293	0.253754
AT3G58193	2.32	0.018449	0.253783
AT5G23155	-2.26	0.019993	0.256543
AJ240073	2.46	0.020024	0.256543
AT5G53048	-3.99	0.020579	0.257836
BT003342	2.97	0.021306	0.259807
AT1G19376	2.87	0.02642	0.273912
AT2G03660	2.8	0.028159	0.276892
ATMG01340	-2.74	0.028955	0.278446
ATMG01340	-2.74	0.028955	0.278446
NC_000932	3.95	0.029131	0.278446
At5g67460	-3.13	0.031098	0.282706
AJ505636	2.14	0.031842	0.283716
ath-MIR167a	-4.01	0.033178	0.286439
AT4G01455	4.68	0.041318	0.305266
BX818400	2.66	0.04476	0.312193
ATMG00350	2.63	0.045072	0.312638
ATMG00350	2.63	0.045072	0.312638
NC_000932	-2.86	0.045278	0.312729
AT3G60075	2.3	0.046305	0.314849
AJ505672	5.5	0.046551	0.315378
AT3G13277	2.73	0.046643	0.315663
AT4G23635	2.41	0.047461	0.317116
AT4G23635	2.41	0.047461	0.317116
AT4G23635	2.41	0.047461	0.317116
At5g64570	-2.18	0.049525	0.322461

## Sheet: P
Supplementary File S1. Differentially expressed genes observed in microarray experiment that are common among DRP, P and D stress treatments
TAIR ID	Fold Change (linear) (P vs. M)	ANOVA p-value (P vs. M)	FDR p-value (P vs. M)
AT1G79410	2.15	0.000339	0.117275
AT5G06290	-2.77	0.043682	0.26565
AT4G18010	3.53	0.004951	0.144482
AT1G30520	-3.67	0.000806	0.117275
AT5G63850	6.42	0.004459	0.143338
AT1G44100	2.46	0.00048	0.117275
AT5G49630	3.28	0.000595	0.117275
AT1G60600	-3.07	0.037399	0.251918
AT3G28860	-2.05	0.004892	0.144168
AT1G13210	2.15	0.026041	0.224252
AT1G27770	2.42	0.023452	0.216513
AT2G41560	-4.5	0.001735	0.127276
AT4G25050	-2.41	0.000891	0.117275
AT1G69040	-2.4	0.004186	0.143338
AT4G22780	2.01	0.004765	0.144168
AT4G11280	6.19	0.014473	0.184106
AT2G37620	-2.32	0.017008	0.196108
AT4G34710	2.17	0.004957	0.144482
AT1G77120	2.47	0.044924	0.269197
AT5G22630	2.73	0.024624	0.219529
AT3G25500	-2.17	0.00014	0.117275
AT5G64310	3.7	0.003423	0.140582
AT4G09030	2.12	0.036781	0.251224
AT3G13520	-2.25	0.027312	0.227399
AT1G55330	-4.23	0.01349	0.182712
AT2G47930	-2.55	0.044882	0.269197
AT3G16360	5.14	0.010256	0.170085
AT5G21170	-2.21	0.045923	0.271147
AT1G54100	2.04	0.001421	0.121311
AT4G04955	2.11	0.006962	0.156961
AT3G54720	-2.74	0.016803	0.195202
AT2G18290	-2.14	0.008302	0.161832
AT3G62910	-2.11	0.012714	0.179542
AT4G21980	2.5	0.037372	0.251918
AT2G14750	2.1	0.001576	0.125367
AT5G19220	-2.09	0.001277	0.118895
AT4G39210	2.59	0.011549	0.173824
AT2G21590	2.04	0.020882	0.209042
AT4G22570	-2.4	0.010162	0.169964
AT4G12440	-2.3	0.023956	0.218447
AT4G09010	-3.27	0.000876	0.117275
AT2G26530	2.82	0.002096	0.133471
AT1G19050	-2.54	0.025297	0.22146
AT3G51970	2.8	0.003339	0.140582
AT5G65010	-8.07	0.000382	0.117275
AT1G01520	4.1	0.018965	0.2041
AT1G02460	2.1	0.017406	0.197426
AT1G02470	3.43	0.026868	0.226198
AT1G03020	-2.69	0.014011	0.18351
AT1G05340	2.04	0.03355	0.243573
AT1G06000	4.65	0.011241	0.173236
AT1G07050	2.72	0.007348	0.157883
AT1G07135	5.68	0.015173	0.187796
AT1G07350	-2.67	0.002735	0.136851
AT1G07400	-20.51	0.000255	0.117275
AT1G09750	-5.07	0.021669	0.212332
AT1G10380	-3.19	0.006222	0.15304
AT1G10410	2.1	0.00031	0.117275
AT1G10650	2.23	0.020638	0.208917
AT1G10740	-2.73	0.001244	0.118124
AT1G11210	4.44	0.001663	0.127158
AT1G12080	-4.24	0.003247	0.140242
AT1G13470	2.84	0.009603	0.168448
AT1G13830	2.37	0.030602	0.23698
AT1G13970	2.14	0.025784	0.223055
AT1G14310	-2.32	0.019104	0.204113
AT1G14710	-2.09	0.010176	0.169964
AT1G15125	2.76	0.008874	0.165129
AT1G16170	-2.45	0.044858	0.269197
AT1G17744	2.39	0.00886	0.165129
AT1G17745	3.37	0.002291	0.134215
AT1G18620	-4.54	0.002153	0.133471
AT1G19020	2.43	0.027519	0.228124
AT1G19380	2.65	0.00825	0.161496
AT1G19450	-2.11	0.002603	0.136851
AT1G19960	3.68	0.008461	0.16249
AT1G20540	-2.1	0.043992	0.266771
AT1G20823	5.01	0.006025	0.151789
AT1G20970	-2.29	0.03837	0.25469
AT1G21000	2.21	0.020047	0.206007
AT1G21350	-2.02	0.000913	0.117724
AT1G21460	2.23	0.004858	0.144168
AT1G21500	-3.89	0.009992	0.169579
AT1G22190	3	0.008908	0.165129
AT1G23130	2.49	0.002543	0.136443
AT1G23710	3.48	0.00056	0.117275
AT1G23830	2.78	0.03763	0.252229
AT1G24140	3.17	0.027659	0.228498
AT1G24147	3.14	0.005578	0.148592
AT1G25370	2.1	2.6e-05	0.113648
AT1G27100	2.17	0.007686	0.159413
AT1G27200	3.25	0.004213	0.143338
AT1G28190	2.61	0.003515	0.141416
AT1G28570	2.43	0.012174	0.176261
AT1G29450	-2.26	0.032783	0.241672
AT1G30070	-4.23	0.005383	0.147235
AT1G30280	4.63	6.4e-05	0.117275
AT1G30795	-2.06	0.045864	0.271147
AT1G32080	-2.18	0.002665	0.136851
AT1G32090	-2.39	0.016419	0.193913
AT1G32470	-2.26	0.023071	0.214999
AT1G32550	-2.29	0.013819	0.183379
AT1G32900	2.54	0.000341	0.117275
AT1G32920	2.35	0.039618	0.257651
AT1G32950	2.29	0.011917	0.175084
AT1G34060	2.4	0.02825	0.229916
AT1G34360	-2.13	0.010643	0.171101
AT1G35210	2.83	0.030288	0.23589
AT1G35660	-2.4	0.011341	0.173363
AT1G35680	-2.16	0.008324	0.161955
AT1G35710	2.04	0.015048	0.187235
AT1G36622	2.12	0.039609	0.257651
AT1G43910	2.44	0.010673	0.171285
AT1G48350	-2.17	0.001884	0.130284
AT1G48840	-3.46	0.00281	0.137776
AT1G49010	-2.17	0.014047	0.18351
AT1G49130	-12.69	0.003686	0.14159
AT1G49380	-2.43	0.017126	0.19635
AT1G49500	-3.64	0.008995	0.16536
AT1G50732	-3.27	0.003043	0.139088
AT1G51090	3.04	0.01653	0.194018
AT1G51400	-3.39	0.006156	0.15265
AT1G51940	-2.79	0.010984	0.171538
AT1G52190	-2.07	0.011181	0.172844
AT1G52220	-2.08	0.039768	0.258164
AT1G52670	-2.18	0.001098	0.118124
AT1G52810	-2.05	0.011028	0.171709
AT1G53040	-2.29	0.00796	0.161253
AT1G53800	-2.08	0.037649	0.252229
AT1G54050	-9.76	0.002713	0.136851
AT1G54575	2.43	0.011263	0.173236
AT1G54820	-3.08	0.02701	0.226341
AT1G55450	2.47	0.005802	0.149547
AT1G55760	2.88	0.003014	0.139088
AT1G55930	-2.7	0.01109	0.172089
AT1G56120	2.63	0.03858	0.254769
AT1G56220	-2.34	0.00454	0.143338
AT1G56540	2.36	0.022931	0.214403
AT1G56660	3.09	0.006589	0.155266
AT1G57590	4	0.001354	0.120194
AT1G57630	3.88	0.04299	0.264598
AT1G58170	-4.1	0.023517	0.216646
AT1G59930	-2.21	0.007447	0.158138
AT1G60590	-2.41	0.024334	0.218776
AT1G61240	-2.05	0.015951	0.191666
AT1G61470	2.68	0.03961	0.257651
AT1G61890	2.4	0.000977	0.117802
AT1G62510	-4.37	0.013615	0.182712
AT1G62740	-2.03	0.000548	0.117275
AT1G63860	2.42	0.007916	0.161253
AT1G64360	4.34	0.002875	0.139033
AT1G64370	2.01	0.006328	0.153531
AT1G64510	-2.15	0.011623	0.174048
AT1G65230	-3.38	0.031089	0.238498
AT1G65490	2.58	0.002572	0.136851
AT1G67470	2.36	0.040945	0.260884
AT1G67750	-2.14	0.004112	0.143338
AT1G67800	2.19	0.002331	0.134682
AT1G67860	3.11	0.024684	0.219626
AT1G67920	2.12	0.000852	0.117275
AT1G68190	-4	0.005964	0.151269
AT1G68600	2.22	0.016542	0.194018
AT1G68890	-2.05	0.036985	0.251369
AT1G69420	-2.02	0.000706	0.117275
AT1G69523	-2.89	0.009204	0.166393
AT1G69610	2.64	0.030212	0.235759
AT1G70000	2.13	0.006719	0.155891
AT1G70200	-2.21	0.035319	0.247856
AT1G70640	5.7	0.003528	0.141416
AT1G71000	-7.21	0.008285	0.161816
AT1G72520	2.9	0.012981	0.1811
AT1G72640	-2.08	0.011517	0.173824
AT1G72645	-2.16	0.01783	0.199061
AT1G72900	3.8	0.006961	0.156961
AT1G72910	7.67	0.036185	0.250068
AT1G72920	7.53	0.004885	0.144168
AT1G73040	3.77	0.000884	0.117275
AT1G73066	-2.88	0.010004	0.169579
AT1G73110	-2.39	0.043618	0.265637
AT1G73390	2.49	0.003698	0.141595
AT1G73600	2.52	0.000802	0.117275
AT1G73805	3.72	0.00443	0.143338
AT1G74070	-3.21	0.04692	0.272894
AT1G74450	3.07	0.001788	0.129079
AT1G74670	-5.19	0.01247	0.177897
AT1G75690	-2.22	0.001694	0.127276
AT1G75730	-2.1	0.004099	0.143338
AT1G76110	-2.26	0.010298	0.170085
AT1G76590	3.31	0.007314	0.157883
AT1G76600	2.85	0.014327	0.18351
AT1G76800	2.16	0.004637	0.143594
AT1G76970	2.26	0.040729	0.260237
AT1G77280	2.08	0.011428	0.173595
AT1G77580	-2.03	0.046909	0.272894
AT1G77920	4.22	0.028551	0.230496
AT1G78830	-2.13	0.028916	0.230891
AT1G78930	-2.32	0.043516	0.26549
AT1G79160	-2.03	0.013507	0.182712
AT1G80120	3.08	0.00486	0.144168
AT1G80130	3.5	0.004239	0.143338
AT1G80850	-2.05	0.033703	0.24389
AT2G01755	-2.01	0.044066	0.26685
AT2G03420	-2.18	0.034916	0.246649
AT2G04790	-2.87	0.004339	0.143338
AT2G05160	-4.83	0.004342	0.143338
AT2G05940	2.57	0.011175	0.172843
AT2G07691	-2.02	0.019098	0.204113
AT2G07691	-2.02	0.019098	0.204113
AT2G07722	-2.09	0.010776	0.171448
AT2G07722	-2.09	0.010776	0.171448
AT2G17710	2.59	0.038449	0.254691
AT2G17972	-2.06	0.015973	0.191666
AT2G18300	-3.63	0.008475	0.16249
AT2G18690	2.88	0.000131	0.117275
AT2G19310	-2.28	0.002993	0.139088
AT2G20140	-2.23	0.033771	0.244112
AT2G20142	3.16	0.001987	0.131949
AT2G20940	-2.08	0.022165	0.212742
AT2G21210	-2.17	0.002029	0.132391
AT2G21320	3.15	0.001577	0.125367
AT2G21385	-2.04	0.021514	0.211756
AT2G21640	-2.46	0.038904	0.256079
AT2G22880	3.37	0.014838	0.186176
AT2G23120	2.03	0.007383	0.157883
AT2G23910	2.08	0.033331	0.242997
AT2G24060	-2.14	0.013055	0.181261
AT2G24600	5.71	0.000395	0.117275
AT2G25050	-2.16	0.004746	0.144168
AT2G25270	-2.83	0.040737	0.260237
AT2G25625	2.44	0.008218	0.161253
AT2G25735	2.27	0.049769	0.279645
AT2G26190	3.19	0.035009	0.246689
AT2G27310	2.18	0.019985	0.205947
AT2G27770	-2.03	0.028075	0.229172
AT2G28605	-2.07	0.017207	0.196639
AT2G28720	2.85	0.025514	0.221997
AT2G29290	-3.09	0.044867	0.269197
AT2G29500	-4.89	0.01735	0.197254
AT2G29670	2.67	0.000282	0.117275
AT2G30020	6.58	0.002207	0.133471
AT2G30670	2.19	0.032112	0.240661
AT2G31150	-2.5	0.011462	0.173774
AT2G31840	-2.11	0.040107	0.259065
AT2G32560	-2.14	0.003463	0.140618
AT2G32650	-2.38	0.027108	0.226757
AT2G32880	-2.04	0.022162	0.212742
AT2G32970	-2.09	0.002119	0.133471
AT2G33830	2.17	0.00245	0.136383
AT2G34620	-4.89	0.006209	0.153004
AT2G34810	3.04	0.017433	0.197574
AT2G35290	5.3	0.014566	0.184708
AT2G35410	-2.01	0.003037	0.139088
AT2G36000	-2.09	0.020808	0.209042
AT2G36220	2.27	0.021916	0.212553
AT2G36970	3.92	0.004893	0.144168
AT2G38790	3.23	0.035572	0.248534
AT2G38820	-2.51	0.007612	0.159312
AT2G39420	2.72	0.038896	0.256079
AT2G39650	2.29	0.001033	0.118124
AT2G40130	4.26	0.01295	0.181092
AT2G40400	-2.93	0.030765	0.237345
AT2G40711	-2.53	0.009114	0.166237
AT2G40960	-3.48	0.013806	0.1833
AT2G41160	-2.6	0.022648	0.213432
AT2G41380	2.84	0.00267	0.136851
AT2G42220	-2.49	0.000447	0.117275
AT2G42280	-2.01	0.018911	0.203747
AT2G42370	-2.44	0.024775	0.219687
AT2G43500	3.04	0.000846	0.117275
AT2G43530	2.13	0.015969	0.191666
AT2G44130	-4.41	0.02327	0.215633
AT2G44830	-2.46	0.006968	0.156961
AT2G44920	-2.24	0.010557	0.170867
AT2G45180	-3.24	0.010254	0.170085
AT2G45590	-2.16	0.035648	0.24891
AT2G45680	3.51	0.002662	0.136851
AT2G46220	-3	0.001123	0.118124
AT2G46420	2.38	0.007042	0.156961
AT2G47130	2.67	0.013949	0.18351
AT2G47890	2.35	0.000821	0.117275
AT3G01830	2.87	0.014363	0.18351
AT3G01960	-3.31	0.008306	0.161832
AT3G02840	8.85	0.008717	0.164019
AT3G03700	-2.11	0.045402	0.270413
AT3G04030	6.14	0.026544	0.225721
AT3G04210	2.67	0.004678	0.144012
AT3G04640	5.64	0.000547	0.117275
AT3G04710	-2.07	0.048083	0.274763
AT3G05640	-2.71	0.005326	0.146749
AT3G06770	-2.59	0.048553	0.276222
AT3G06980	-2.3	0.026389	0.225189
AT3G07090	-2.27	0.028343	0.230196
AT3G07195	2.04	0.007191	0.157082
AT3G08740	-2.58	0.003733	0.141595
AT3G09830	2.08	0.01504	0.187235
AT3G10300	2.23	0.002941	0.139088
AT3G10405	-2.2	0.010977	0.171538
AT3G11110	2.42	0.011933	0.175181
AT3G11630	-2.1	0.040071	0.258983
AT3G12050	-2.52	0.005984	0.151623
AT3G12320	2.86	0.003105	0.139375
AT3G12345	-2.03	0.023755	0.217523
AT3G12830	2.06	0.037247	0.251918
AT3G12930	-2.14	0.008181	0.161253
AT3G13000	-2.05	0.017269	0.196688
AT3G13120	-2.44	0.006711	0.155891
AT3G13470	-7.62	0.006528	0.154984
AT3G13950	3.02	0.009282	0.166568
AT3G14240	-2.01	0.03262	0.241624
AT3G15520	-2.34	0.000129	0.117275
AT3G15570	-2.52	0.00077	0.117275
AT3G15650	7.05	0.034848	0.246649
AT3G16510	2.11	0.002236	0.133471
AT3G17640	-3.1	0.010087	0.169891
AT3G18773	-2.88	0.007332	0.157883
AT3G18800	-3.41	0.009952	0.16957
AT3G18890	-2.59	0.00272	0.136851
AT3G19080	-2.04	0.015413	0.188776
AT3G19550	5.18	0.002702	0.136851
AT3G19570	-2.28	0.006232	0.153053
AT3G19680	2.9	0.018839	0.203295
AT3G19850	-2.92	0.004602	0.143338
AT3G20680	-2.56	0.003425	0.140582
AT3G20930	-2.32	0.036674	0.251173
AT3G21080	2.13	0.048777	0.276792
AT3G21300	-2.57	0.00543	0.147686
AT3G22235	2.15	0.022221	0.212804
AT3G23170	3.91	0.00472	0.144168
AT3G23700	-2.31	0.00045	0.117275
AT3G23760	-2.31	0.044034	0.266771
AT3G23940	-2.7	0.002454	0.136383
AT3G24420	-2.01	0.010691	0.171285
AT3G25600	3.82	0.022417	0.212804
AT3G25610	2.1	0.013626	0.182712
AT3G25660	-2.23	0.008989	0.16536
AT3G26960	-3.53	0.015741	0.190816
AT3G27180	-2.14	0.010068	0.169775
AT3G27210	2.52	0.029536	0.233252
AT3G28007	4.05	0.005487	0.148231
AT3G28040	-2.53	0.001194	0.118124
AT3G28460	-2.3	0.00832	0.161955
AT3G29635	2.17	0.015177	0.187796
AT3G44160	-2.31	0.037045	0.251374
AT3G44260	3.37	0.018497	0.202525
AT3G47050	2.12	0.031703	0.239477
AT3G48020	2.54	0.039382	0.257293
AT3G48420	-2.67	0.007484	0.158349
AT3G48640	3.06	0.001426	0.121311
AT3G50280	3.12	0.03926	0.257046
AT3G50800	2.77	0.022154	0.212742
AT3G51450	2.09	0.049234	0.278059
AT3G51650	-2.95	0.013558	0.182712
AT3G51870	-3.42	0.003712	0.141595
AT3G52150	-2.59	0.007446	0.158138
AT3G52740	2.32	0.034147	0.244754
AT3G54400	-2.05	0.008185	0.161253
AT3G54830	-6.84	0.000832	0.117275
AT3G55430	2.17	0.014454	0.183955
AT3G55880	3.2	0.011835	0.174702
AT3G56160	-2.4	0.007022	0.156961
AT3G56360	-2.41	0.019601	0.205224
AT3G56620	3.18	0.00959	0.168417
AT3G56680	-2.03	0.008697	0.163765
AT3G56880	3.3	0.000407	0.117275
AT3G57450	3.21	0.008936	0.1652
AT3G57460	2.54	0.010236	0.170005
AT3G57680	2.51	0.014967	0.187221
AT3G59040	-2.11	0.039794	0.258207
AT3G59350	2.42	0.017878	0.199142
AT3G59870	-2.07	0.016808	0.195202
AT3G60380	-2.33	0.018726	0.202967
AT3G60990	4.15	0.004416	0.143338
AT3G60990	4.15	0.004416	0.143338
AT3G61080	-2.32	0.005218	0.145647
AT3G61210	-2.42	0.003854	0.143338
AT3G61990	2.43	0.036474	0.25097
AT3G62260	2.01	0.016898	0.195768
AT3G62510	-3.96	0.003181	0.140242
AT4G00670	3.58	0.030487	0.236819
AT4G00700	2.2	0.031319	0.238856
AT4G01130	-2.63	0.007528	0.15865
AT4G01310	-2.63	0.001458	0.12243
AT4G01460	-4.27	0.044591	0.268718
AT4G01700	2.06	0.004298	0.143338
AT4G01883	-2.45	0.002303	0.134327
AT4G02420	2.14	0.006764	0.156021
AT4G02790	-2.05	0.013559	0.182712
AT4G08260	7.26	0.004189	0.143338
AT4G08290	3.92	0.001589	0.125814
AT4G08300	5.36	0.003187	0.140242
AT4G08870	2.49	0.01867	0.202967
AT4G09040	-2.48	0.000802	0.117275
AT4G10860	-3.22	0.030044	0.235079
AT4G11000	3.08	0.006316	0.153531
AT4G12490	-2.44	0.046958	0.272894
AT4G12900	-2.14	0.028329	0.230196
AT4G13575	-2.48	0.039665	0.257737
AT4G14020	2.04	0.013589	0.182712
AT4G15990	-4.02	0.005185	0.145634
AT4G16008	-2.45	0.030646	0.237191
AT4G16155	-2.13	0.049877	0.279862
AT4G16680	-2.33	0.032925	0.241803
AT4G16980	-5.29	0.025386	0.221777
AT4G17540	-2.26	0.018023	0.199668
AT4G17560	-2.35	0.049556	0.279213
AT4G17670	2.57	0.00538	0.147235
AT4G17810	-2.03	0.043114	0.264847
AT4G19890	-2.24	0.047736	0.274613
AT4G20170	2.6	0.009787	0.169563
AT4G21445	-2.84	0.002758	0.136851
AT4G21740	2.1	0.02628	0.225112
AT4G22490	5.45	0.00812	0.161253
AT4G22590	3.18	0.001719	0.127276
AT4G22770	2.52	0.044498	0.268522
AT4G22980	2.06	0.007486	0.158349
AT4G23450	2.7	0.005526	0.148403
AT4G23610	4.62	0.040076	0.258983
AT4G24380	3.54	0.011327	0.173363
AT4G24800	-2.04	0.037365	0.251918
AT4G26060	2.15	0.027844	0.228832
AT4G26530	-3.11	0.004124	0.143338
AT4G26555	-2.12	0.020784	0.209042
AT4G27280	9.44	0.000337	0.117275
AT4G27450	-2.89	0.039578	0.257651
AT4G27560	2.35	0.005507	0.148403
AT4G27652	4.84	0.007106	0.157082
AT4G27654	7.89	0.004026	0.143338
AT4G27657	5.34	0.002494	0.136443
AT4G27860	2.34	0.003054	0.139088
AT4G28780	-2.47	0.001614	0.126757
AT4G28820	-2.14	0.010345	0.170337
AT4G29190	2.76	0.001128	0.118124
AT4G29310	-2.04	0.036885	0.251347
AT4G29520	-2.86	0.047043	0.273078
AT4G29780	13.85	0.001243	0.118124
AT4G29905	-2.98	0.013181	0.181261
AT4G30330	-2.29	0.020242	0.206772
AT4G30470	2.35	1.7e-05	0.113648
AT4G30490	-2.45	0.005147	0.145634
AT4G30620	-2.09	0.016926	0.195944
AT4G31650	2.05	0.031889	0.240118
AT4G32020	2.46	0.001126	0.118124
AT4G32460	-2.1	0.006628	0.155556
AT4G33040	5.17	0.036461	0.250944
AT4G33420	-2.98	0.02066	0.208917
AT4G33660	-3.27	0.003731	0.141595
AT4G33666	-4.02	0.001111	0.118124
AT4G33905	2.72	0.030007	0.234934
AT4G33920	3.63	0.00531	0.146749
AT4G33985	2.45	0.018196	0.200505
AT4G34150	2.6	0.004268	0.143338
AT4G34290	-3.02	0.033292	0.242812
AT4G34440	2.01	0.001674	0.127211
AT4G34550	4.1	0.02983	0.234419
AT4G34860	2.82	0.020937	0.209129
AT4G35985	2.54	0.00462	0.143483
AT4G36010	2.82	0.004544	0.143338
AT4G36500	4.3	0.000541	0.117275
AT4G37095	-2.03	0.010459	0.170576
AT4G37180	-2.16	0.000793	0.117275
AT4G37295	2.5	0.045914	0.271147
AT4G38410	-3.57	0.006196	0.153004
AT4G38550	2.03	0.016169	0.192585
AT4G38560	2.99	0.008749	0.16409
AT4G38860	-2.7	0.045413	0.270428
AT4G39830	2.17	0.026416	0.225189
AT5G01015	-2.23	0.025471	0.221816
AT5G01520	2.12	0.009627	0.168664
AT5G02020	-4.02	0.000916	0.117724
AT5G02160	-2.63	0.005702	0.149204
AT5G02710	-2.01	0.006126	0.152254
AT5G02760	-2.84	0.013726	0.183134
AT5G04160	-2.53	0.023736	0.217523
AT5G04380	-3.37	0.000894	0.117275
AT5G04980	2.2	0.005212	0.145634
AT5G05300	8.22	0.009999	0.169579
AT5G06050	-2.3	0.013125	0.181261
AT5G06750	2.08	0.012345	0.176958
AT5G07150	-2.02	0.001148	0.118124
AT5G07860	-2.09	0.032487	0.241436
AT5G08760	2.17	0.001331	0.120194
AT5G09995	-2.53	0.019327	0.204325
AT5G10160	-2.07	0.0157	0.190795
AT5G10410	2.89	0.005722	0.149204
AT5G10690	-2.29	0.006011	0.151754
AT5G10695	2.92	0.000534	0.117275
AT5G10770	3.19	0.000453	0.117275
AT5G11480	-2.18	0.009274	0.166568
AT5G12110	-11.98	0.008726	0.164085
AT5G12900	-2.23	0.009289	0.166568
AT5G13140	-2.9	0.019325	0.204325
AT5G13190	2.23	0.000383	0.117275
AT5G13200	2.84	0.002336	0.134682
AT5G14820	-2.4	0.012462	0.177897
AT5G14910	-2.05	0.009058	0.165967
AT5G14920	-2.06	0.003702	0.141595
AT5G15780	-2.02	9.9e-05	0.117275
AT5G16030	-5.48	0.002534	0.136443
AT5G17000	2.08	0.024515	0.219107
AT5G17450	2.42	0.001973	0.131949
AT5G18020	-2.35	0.028085	0.229172
AT5G18030	-2.73	0.042991	0.264598
AT5G18130	3.65	0.009788	0.169563
AT5G18470	2.74	0.013184	0.181261
AT5G18600	-2.95	0.02136	0.211109
AT5G18630	-2.48	0.015052	0.187235
AT5G19120	-2.01	0.025147	0.221163
AT5G19190	-5	0.001946	0.131949
AT5G19240	3.45	0.0008	0.117275
AT5G20190	2.27	0.001008	0.118124
AT5G21222	-2.67	0.011672	0.174307
AT5G22250	2.39	0.016656	0.194478
AT5G22590	2.25	0.035042	0.246689
AT5G23480	-4.71	0.0168	0.195202
AT5G24490	-2.58	0.00103	0.118124
AT5G25190	-2.93	0.003039	0.139088
AT5G25250	2.68	0.016247	0.192933
AT5G25460	-2.34	0.000407	0.117275
AT5G26160	-2.17	0.01766	0.198577
AT5G26200	-2.1	0.003949	0.143338
AT5G27290	-2.13	0.003932	0.143338
AT5G27390	-2.05	0.014629	0.185233
AT5G27930	2.01	0.00926	0.166568
AT5G35320	-2.65	0.019138	0.204113
AT5G35735	2.13	0.003656	0.141416
AT5G37540	2.46	0.017243	0.196639
AT5G37670	-5.13	0.001249	0.118124
AT5G37980	2.05	0.044704	0.269037
AT5G38210	2.07	0.006193	0.153004
AT5G38410	-2.98	0.023157	0.215183
AT5G38420	-4.25	0.036759	0.251224
AT5G38430	-2.34	0.028174	0.229624
AT5G38710	3.26	0.00738	0.157883
AT5G39670	3.47	4.1e-07	0.011711
AT5G43150	2.17	0.002361	0.134682
AT5G44020	-4.36	0.004187	0.143338
AT5G44565	2.49	0.003036	0.139088
AT5G44572	-4.03	0.000466	0.117275
AT5G44670	2.2	0.015648	0.190486
AT5G44680	-3.95	0.000835	0.117275
AT5G45040	-2.53	0.008614	0.163122
AT5G46580	-2.05	0.02423	0.218776
AT5G46730	-2.1	0.010592	0.171101
AT5G47290	2.05	0.041154	0.261465
AT5G47540	-2.23	0.005071	0.145516
AT5G49390	-2.06	0.018027	0.199668
AT5G50570	2.88	0.023957	0.218447
AT5G50800	3.46	0.007352	0.157883
AT5G50915	-2.85	0.029364	0.232303
AT5G51190	3.08	0.001461	0.12243
AT5G51440	-7.74	0.004077	0.143338
AT5G51560	-2.67	0.009463	0.167589
AT5G51720	-2.04	0.000258	0.117275
AT5G52420	2.28	0.019274	0.204325
AT5G52740	2.83	0.028979	0.231044
AT5G52750	3.9	0.034134	0.244754
AT5G52900	-3.01	0.005198	0.145634
AT5G52960	-2.68	0.024098	0.218776
AT5G52970	-3.94	0.002792	0.137599
AT5G53144	-3.12	0.009109	0.166237
AT5G53420	2.07	0.003273	0.140242
AT5G53490	-2.47	0.00222	0.133471
AT5G53970	2.68	0.004315	0.143338
AT5G54630	-2.4	0.01762	0.198431
AT5G55220	-2.02	0.013496	0.182712
AT5G55450	2.05	0.00358	0.141416
AT5G55460	2.14	0.027332	0.227434
AT5G56100	-7.58	0.000498	0.117275
AT5G56850	-3.04	0.013454	0.182712
AT5G58260	-2.57	0.000975	0.117802
AT5G58340	-2.56	0.000605	0.117275
AT5G58480	-3.03	0.025427	0.221777
AT5G59050	4.74	0.000615	0.117275
AT5G59080	-2.4	0.028944	0.230965
AT5G59550	4.11	0.011055	0.171914
AT5G59750	-2.22	0.004694	0.144012
AT5G61350	-2.04	0.01404	0.18351
AT5G62570	2.1	0.000354	0.117275
AT5G62720	-2.21	0.019173	0.204308
AT5G63130	3.29	0.010989	0.171538
AT5G64460	-2.02	0.011624	0.174048
AT5G64510	-3.56	0.000426	0.117275
AT5G64550	3.59	0.005315	0.146749
AT5G65300	4.56	0.00963	0.168664
AT5G65660	-3.73	0.004365	0.143338
AT5G66520	-4.79	0.00204	0.132391
AT5G66650	2.13	0.023643	0.217153
AT5G66675	2.45	0.005868	0.150168
AT5G08790	3.54	9.8e-05	0.117275
AT4G11660	-2.04	0.025624	0.222343
AT3G54020	2.29	0.012468	0.177897
AT2G37940	2.16	0.003407	0.140582
AT3G16720	2.75	0.002074	0.133309
AT1G07620	2.74	0.010351	0.170337
AT3G26060	-2.43	0.020036	0.206007
AT2G46240	-5.83	0.006654	0.155709
AT4G15210	2.02	0.003622	0.141416
AT3G61190	4.42	0.017644	0.198518
AT4G12030	2.17	0.004353	0.143338
AT1G70410	-2.14	0.018911	0.203747
AT1G10070	6.8	0.009977	0.169579
AT5G20230	2.2	0.006975	0.156961
AT3G50930	3.9	0.008124	0.161253
AT4G36540	-2.49	0.003575	0.141416
AT1G62710	3.13	0.00455	0.143338
AT3G13750	-3.31	0.003065	0.139088
AT5G46690	-2.29	0.005516	0.148403
AT3G54810	2.85	0.000835	0.117275
AT5G63160	2.19	0.039887	0.258644
AT3G48360	-22.32	0.000133	0.117275
AT4G37610	2.44	0.026363	0.225189
AT2G42380	-2.58	0.001374	0.120194
AT3G01500	-6.83	0.00016	0.117275
AT5G14740	-4.31	0.001214	0.118124
AT1G29930	-2.42	0.00983	0.169569
AT1G29910	-3	0.016147	0.192585
AT5G35360	-2.09	0.012139	0.176213
AT1G29690	2.23	0.026018	0.224197
AT1G23400	-2.49	0.019956	0.205947
AT3G51920	2.06	0.042233	0.263513
AT2G41010	3.08	0.016026	0.191939
AT5G14060	-3.6	0.01768	0.198639
AT2G46650	2.23	0.000863	0.117275
AT4G25470	4.25	0.04146	0.262351
AT5G51990	4.57	0.007097	0.157082
AT5G26920	2.95	0.000734	0.117275
AT3G26710	-2.06	0.010362	0.170379
AT3G56240	2.02	0.012787	0.179874
AT5G47850	2.18	0.01785	0.199061
AT1G02205	-2.11	0.002047	0.132391
AT4G18480	-2.03	0.019733	0.205793
AT4G25080	-2.72	0.000899	0.117275
AT2G26980	-5.44	0.009936	0.16957
AT5G40890	-3.79	0.005603	0.149113
AT4G35440	-3.24	0.003337	0.140582
AT2G25140	-3.41	0.000356	0.117275
AT5G42380	2.15	0.018537	0.202525
AT1G76650	2.9	0.005337	0.146749
AT2G46430	2.1	0.026752	0.226198
AT5G27420	4.38	0.004802	0.144168
AT3G16860	3.67	0.017397	0.197408
AT5G49480	2.75	0.021216	0.210253
AT3G53460	-2.02	0.007664	0.159413
AT5G49910	-2.01	0.002958	0.139088
AT5G66210	2.06	0.007061	0.156961
AT3G57530	3.81	0.006273	0.153531
AT2G17290	2.66	3.6e-05	0.113648
AT5G20720	-2.07	0.004097	0.143338
AT2G28000	-2.55	0.003458	0.140582
AT1G55490	-2.21	0.001357	0.120194
AT2G04030	-2.65	0.000703	0.117275
AT4G23180	2.11	0.011042	0.171809
AT4G23290	-3.93	0.015768	0.190816
AT4G23300	-2.75	0.010423	0.170576
AT4G04500	2.59	0.024769	0.219687
AT5G52100	-5.71	0.004602	0.143338
AT5G55740	-2.47	0.046536	0.272618
AT1G70760	-2.14	0.002627	0.136851
AT5G16180	-2.04	0.003066	0.139088
AT3G17470	-2.05	0.005017	0.145016
AT3G03630	-2.8	0.042912	0.264598
AT1G23480	-2.05	0.020028	0.206007
AT2G32540	-2.21	0.013693	0.182975
AT4G24000	3.06	0.013016	0.181176
AT4G23990	5.64	0.005464	0.147782
AT3G48560	-2.03	0.020851	0.209042
AT4G17090	2.03	0.002023	0.132391
AT3G22120	-2.87	0.001018	0.118124
AT5G67260	-2.61	0.033409	0.243268
AT5G45340	2.88	0.014027	0.18351
AT2G30770	-2.46	0.020371	0.20729
AT5G25130	-2.43	0.000777	0.117275
AT3G26210	2.4	0.013933	0.18351
AT5G36220	2.1	0.000508	0.117275
AT4G31500	2.05	0.008893	0.165129
AT2G40140	3.92	0.00341	0.140582
AT2G33430	-2.04	0.023428	0.216437
AT5G66640	2.42	0.042706	0.264076
AT5G58760	2.28	0.008817	0.164711
AT2G47940	-2.03	0.00398	0.143338
AT3G16240	-3.11	0.005917	0.150875
AT3G55630	-2.04	0.014524	0.184339
AT1G19570	2.18	0.031155	0.2387
AT4G24570	12.58	0.004434	0.143338
AT5G20250	-4.77	0.00264	0.136851
AT3G49250	-2.04	0.020182	0.20662
AT1G51700	3.66	0.022085	0.212562
AT2G36800	3.75	0.004086	0.143338
AT1G73330	5.75	0.012228	0.176318
AT3G26932	-2.34	0.043002	0.264598
AT5G05410	4.75	0.001368	0.120194
AT5G45380	2.3	0.019784	0.205793
AT1G60550	-2.11	0.000523	0.117275
AT3G13060	-3.22	0.012732	0.179542
AT4G33050	3.04	0.001737	0.127276
AT1G74710	2.39	0.004588	0.143338
AT4G39030	2.05	0.000154	0.117275
AT1G05010	2.86	0.000163	0.117275
AT1G17860	-5.52	0.001483	0.122847
AT2G40080	3.11	0.017003	0.196108
AT3G22840	3.19	0.003539	0.141416
AT5G22640	-3.15	0.002245	0.133471
AT4G21190	-2.16	0.019288	0.204325
AT3G61780	-2.12	0.000916	0.117724
AT3G18390	-2.92	0.007681	0.159413
AT1G05190	-2.16	0.002662	0.136851
AT4G39620	-2.66	0.019372	0.204473
AT2G41720	-2.38	0.025427	0.221777
AT5G53860	-2.06	0.00343	0.140582
AT3G06430	-2.7	0.004536	0.143338
AT1G34430	-2.28	0.001362	0.120194
AT4G05110	-2.51	0.022994	0.214575
AT3G30775	4.16	0.001923	0.131209
AT2G17840	2.57	0.005297	0.146749
AT5G61600	10.22	0.002523	0.136443
AT1G28370	5.5	0.002485	0.136384
AT2G44840	3.38	0.014875	0.186519
AT5G47220	2.79	0.002849	0.138485
AT2G35700	2.42	0.013807	0.1833
AT3G15210	2.76	0.010717	0.171285
AT5G47230	2.71	0.014814	0.185963
AT5G64260	2.53	0.001892	0.130284
AT5G09440	2.13	0.049069	0.277716
AT1G07000	2.45	0.007123	0.157082
AT1G69530	-3.2	0.032095	0.240661
AT2G28950	-2.68	0.035722	0.249154
AT2G40610	-5.27	0.017377	0.197332
AT1G76930	-3.08	0.005083	0.145584
AT3G51240	2.33	0.000493	0.117275
AT3G15850	-3.87	0.004472	0.143338
AT5G05580	-2.91	0.028275	0.230009
AT4G20870	-2.73	0.017186	0.196639
AT5G26030	3.32	0.002643	0.136851
AT1G10960	-2.1	0.001378	0.120194
AT5G01600	2.89	0.000959	0.117802
AT3G09350	-3.2	0.007548	0.158744
AT3G53800	-3.88	0.025973	0.224084
AT4G39710	-2.31	0.019006	0.204113
AT1G68050	2.36	0.044789	0.269197
AT2G45470	-2.67	0.006289	0.153531
AT3G54090	-2.33	0.018513	0.202525
AT1G69200	-2.15	0.027447	0.227887
AT4G38580	2.1	0.002561	0.136851
AT1G01580	2.58	0.008178	0.161253
AT5G49730	-3.13	0.021243	0.210395
AT4G34260	-2.01	0.025307	0.22146
AT1G15550	-3.57	0.009551	0.168283
AT2G02010	4.03	0.029157	0.231628
AT4G32940	2.36	0.015489	0.189391
AT1G12900	-2.29	0.001173	0.118124
AT1G79529	-2.01	0.03176	0.239716
AT3G28340	2.41	0.007388	0.157883
AT3G58790	2.3	0.000155	0.117275
AT2G46270	2.51	0.001403	0.120683
AT4G34588	3.72	0.017676	0.198639
AT5G07440	3.72	0.034922	0.246649
AT2G44570	2.26	0.004503	0.143338
AT3G27160	-2.2	0.020311	0.206856
AT1G22770	2.45	0.000972	0.117802
AT3G17820	2.13	0.007667	0.159413
AT5G16570	2.69	0.01612	0.192538
AT2G29110	3.05	0.004333	0.143338
AT4G01950	2.36	0.003255	0.140242
AT1G61800	11.01	0.000683	0.117275
AT1G28480	2.45	0.009096	0.166237
AT3G48730	-2.33	0.009394	0.167392
AT5G17220	4.05	0.035849	0.249571
AT5G62480	3.09	0.005795	0.149547
AT4G01070	2.51	0.005414	0.147526
AT1G33240	-2.19	0.015797	0.19087
AT5G61250	2.24	0.01681	0.195202
AT5G04130	-2.13	0.00434	0.143338
AT4G28490	2.17	0.022225	0.212804
AT4G40060	-2.27	0.003417	0.140582
AT2G40490	-2.14	0.029816	0.234419
AT1G20693	2.1	0.013111	0.181261
AT4G15440	2.63	0.001532	0.12404
AT4G18880	3.45	0.010055	0.169765
AT2G26150	-4.35	0.001848	0.130193
AT3G51910	-4.94	0.006365	0.153531
AT1G74310	-12.64	0.000799	0.117275
AT5G12020	-15.94	0.007402	0.157883
AT3G23990	-2.41	0.000772	0.117275
AT3G12580	-5	0.001318	0.120194
AT2G32120	-2.93	0.011506	0.173824
AT3G07770	-2.77	0.011141	0.172511
AT5G52640	-9.15	0.000772	0.117275
AT2G40000	4.18	0.00111	0.118124
AT5G11260	2.2	0.009473	0.167659
AT3G17609	2.11	0.012183	0.176261
AT5G23020	2.21	0.004173	0.143338
AT3G23630	2.42	0.008009	0.161253
AT1G60960	-2.34	0.043681	0.26565
AT4G09020	2.16	0.000667	0.117275
AT2G02500	-2.36	0.042027	0.263513
AT4G13830	-2.14	0.019344	0.204325
AT2G39330	3.41	0.001735	0.127276
AT1G19180	2.69	0.004011	0.143338
AT1G72450	2.02	0.021762	0.212553
AT3G16470	2.42	0.001759	0.127942
AT5G46240	2.65	0.002743	0.136851
AT1G26945	-8.12	0.008337	0.162099
AT3G50240	-2.62	0.001878	0.130284
AT4G37540	-3.57	0.037672	0.252229
AT2G34430	-3.22	0.02179	0.212553
AT1G19150	-5.49	0.00088	0.117275
AT5G54270	-2.16	0.016639	0.194432
AT4G10340	-2.31	0.000524	0.117275
AT1G15820	-2.59	0.031654	0.239476
AT4G35180	6.18	0.001121	0.118124
AT1G32540	-2.18	0.044972	0.269294
AT1G05385	-2.01	0.010958	0.171538
AT3G25860	-2.31	0.000958	0.117802
AT3G50970	4.26	0.015021	0.187235
AT5G52310	2.36	0.000521	0.117275
AT2G14560	3.07	0.008235	0.161421
AT3G53130	-2.06	0.013993	0.18351
AT2G30040	3.33	0.005522	0.148403
AT3G24500	-2.58	0.008892	0.165129
AT1G52040	2.65	0.02888	0.23087
AT4G04040	-2.36	0.00374	0.141595
AT5G58310	-3.63	0.001383	0.120194
AT3G16000	-2.08	0.000109	0.117275
AT1G14520	2.39	0.028587	0.230549
AT3G45290	2.07	0.036161	0.250068
AT1G70890	2.4	0.011222	0.173105
AT2G05990	-2.47	0.011107	0.172244
AT1G01560	2.79	0.02774	0.228498
AT3G14720	3.67	0.008667	0.163517
AT3G45640	2.47	0.007244	0.157342
AT3G59140	2.38	0.024341	0.218776
AT3G21250	2.03	0.019337	0.204325
AT5G26340	2.32	0.01228	0.176377
AT1G07610	-2.37	0.031315	0.238856
AT1G63680	-2.03	0.001848	0.130193
AT1G06180	2.78	0.015258	0.188148
AT3G23250	3.37	0.002486	0.136384
AT2G47190	2.57	0.011578	0.173941
AT1G18570	3.24	0.028354	0.230196
AT2G23290	2.32	0.003656	0.141416
AT4G37260	3.42	0.00079	0.117275
AT1G66390	4.58	0.027689	0.228498
AT1G71030	2.34	0.014422	0.183765
AT5G67300	2.18	0.010094	0.169915
AT1G32640	2.54	0.004581	0.143338
AT1G77450	2.49	0.01035	0.170337
AT2G17040	3.09	0.005572	0.148561
AT3G49530	2.05	0.027203	0.227155
AT5G22380	4.99	0.000947	0.117802
AT5G63790	2.87	0.004399	0.143338
AT1G33040	-2.66	0.041957	0.263513
AT5G02270	2.28	0.029069	0.231331
AT3G14440	2.33	0.000142	0.117275
AT1G15980	-2.34	0.000549	0.117275
AT3G16250	-3.17	0.001514	0.123403
AT1G18730	-2.31	0.013208	0.181498
AT5G43750	-2.16	0.01103	0.171709
AT4G37925	-2.21	0.010142	0.169964
AT5G63300	-2.95	0.005844	0.149682
AT3G20600	2.65	0.0046	0.143338
AT3G63280	2.03	0.042548	0.264038
AT3G48590	-2.2	0.020742	0.209042
AT5G63470	-3.03	0.011714	0.174473
AT3G11650	2.14	0.038083	0.253739
AT5G06320	3.41	0.003842	0.143338
AT3G25882	2.88	0.002863	0.138812
AT2G15620	-2.39	0.002179	0.133471
AT5G22300	3.46	0.010436	0.170576
AT5G45110	2.9	0.004289	0.143338
AT2G35190	-2.68	0.002193	0.133471
AT1G12940	2.17	0.008665	0.163517
AT4G01540	2.42	0.007823	0.160396
AT1G73540	6.52	0.008421	0.162305
AT5G19470	6.72	0.005155	0.145634
AT1G18300	7.58	0.007189	0.157082
AT4G12720	2.55	0.00765	0.159413
AT4G22920	2.17	0.001293	0.119582
AT1G20510	2.23	0.001654	0.127158
AT1G76690	2.26	0.008564	0.162978
AT2G06050	2.74	0.011724	0.174531
AT1G74930	2.86	0.021596	0.211907
AT5G44785	-2.23	0.001286	0.119334
AT2G25840	-2.51	0.006395	0.153607
AT2G39800	-3.43	0.002416	0.135752
AT1G56650	13.97	0.005245	0.145976
AT2G01180	3.21	0.004333	0.143338
AT3G19180	-2.01	0.024764	0.219687
AT3G55450	2.22	0.010299	0.170085
AT5G54490	4.98	0.015614	0.190277
AT5G13320	2.8	0.005654	0.149204
AT5G18660	-3.67	0.028839	0.23087
AT5G61130	-2.41	0.005822	0.14964
AT3G48500	-2.46	0.005161	0.145634
AT1G80770	-2.01	0.007885	0.161253
AT1G19610	-5.57	0.003096	0.139375
AT1G04980	-2.01	0.034974	0.246649
AT1G04520	-2.87	0.019304	0.204325
AT1G06570	2.02	0.012161	0.176261
AT3G16050	-2.01	0.012065	0.175998
AT4G12480	-2.6	0.036518	0.251007
AT1G76100	-2.77	0.006747	0.155959
AT1G35140	2.29	0.002417	0.135752
AT1G12370	2.01	0.010408	0.170576
AT3G62090	2.02	0.032486	0.241436
AT4G35100	-2.2	0.009767	0.169462
AT5G48880	2.05	0.001312	0.120194
AT2G26560	2.01	0.021469	0.211638
AT1G03630	-2.08	0.009976	0.169579
AT4G27440	-3.33	0.000532	0.117275
AT2G39470	-3.52	0.001021	0.118124
AT3G01440	-3.41	0.003565	0.141416
AT1G14150	-2.09	0.026923	0.226198
AT1G49630	-2.03	0.027288	0.227341
AT5G24470	4.61	0.012409	0.177514
AT2G46790	3.66	0.01786	0.199061
AT3G16140	-2.12	0.0062	0.153004
AT1G52230	-2.11	0.001146	0.118124
AT1G30380	-2.33	0.000152	0.117275
AT5G64040	-2.44	0.002435	0.136383
AT1G03600	-2.03	0.008169	0.161253
AT3G50820	-2.15	0.006793	0.156349
AT4G21280	-2.64	0.019737	0.205793
AT3G21055	-2.3	0.001662	0.127158
AT3G09210	-2.05	0.004522	0.143338
AT4G20130	-2.2	0.018442	0.20229
AT3G46780	-3.18	0.002827	0.137854
AT3G52450	4.37	0.020875	0.209042
AT2G35930	3.74	0.010366	0.170379
AT1G49780	2.11	0.040397	0.260035
AT3G47820	2.44	0.019219	0.204325
AT3G07360	2.21	0.042077	0.263513
AT3G08860	2.39	0.00534	0.146749
AT4G39890	2.58	0.004828	0.144168
AT5G58590	-2.07	0.017987	0.199601
AT1G68840	2.54	0.002075	0.133309
AT5G47910	2.84	0.015766	0.190816
AT4G03110	-2.49	0.007065	0.156961
AT2G33380	2.72	0.001825	0.129731
AT3G17170	-3.42	0.005728	0.149204
AT4G16515	-3.12	0.012241	0.176318
AT5G59820	5.26	0.032437	0.241436
AT2G37710	2.1	0.009298	0.166621
AT5G60900	2.2	0.007129	0.157082
AT2G32680	2.13	0.004661	0.144012
AT3G05660	2.87	0.003316	0.140582
AT3G23120	2.66	0.003433	0.140582
AT3G25230	-3.06	0.001378	0.120194
AT5G48570	-12.41	0.000668	0.117275
AT5G02010	-2.47	0.044492	0.268522
AT3G25920	-2.78	0.014338	0.18351
AT2G41310	-3.49	0.00152	0.123422
AT4G34410	5.23	0.004996	0.144667
AT3G14050	2.65	0.016167	0.192585
AT4G13395	7.53	0.014427	0.183765
AT5G37260	-2.19	0.00952	0.168154
AT1G58520	3.08	0.019384	0.204521
AT3G08720	2.33	0.027034	0.226341
AT4G02380	3.27	0.00025	0.117275
AT3G23800	-2.26	0.010165	0.169964
AT2G24120	-2.68	0.003717	0.141595
AT2G18710	-2.01	0.003538	0.141416
AT5G27360	-2.05	0.016513	0.194018
AT5G63780	-3.24	0.001238	0.118124
AT3G56710	4.16	0.001212	0.118124
AT5G24120	4.19	0.000263	0.117275
AT3G57520	2.05	0.003027	0.139088
AT5G66920	-3.47	0.001037	0.118124
AT4G12420	-2.76	0.004974	0.144482
AT2G22990	-3.65	0.003272	0.140242
AT2G31880	2.23	0.001908	0.130495
AT2G37970	2.63	0.000398	0.117275
AT1G09070	3.51	0.00047	0.117275
AT3G13065	-2.28	0.010721	0.171285
AT1G53730	-2.19	0.000715	0.117275
AT5G62520	4.54	0.014145	0.18351
AT5G07010	4.73	0.008937	0.1652
AT1G27730	16.57	0.00172	0.127276
AT3G15990	2.71	0.020202	0.206668
AT5G20830	2.29	0.012739	0.179542
AT2G31170	-2.46	0.002742	0.136851
AT3G52400	4.42	0.00113	0.118124
AT3G55980	6.95	0.004404	0.143338
AT1G77490	-2.3	0.001112	0.118124
AT2G24850	2.82	0.010837	0.171538
AT4G01080	2.04	0.000646	0.117275
AT5G37770	7.16	0.00332	0.140582
AT2G41100	2.9	0.008996	0.16536
AT5G57560	6.83	0.008191	0.161253
AT2G23810	2.51	0.007103	0.157082
AT1G70700	2.35	0.000873	0.117275
AT5G24590	2.46	0.009165	0.166393
AT3G26520	-2.08	0.001622	0.127046
AT3G20780	-2.7	0.009111	0.166237
AT1G78090	-2.21	0.032883	0.241793
AT2G18700	-3.21	0.020993	0.209228
AT4G17770	2.88	0.008162	0.161253
AT1G23870	-4.07	0.004385	0.143338
AT5G55540	-2.06	0.024303	0.218776
AT1G45145	2.02	0.011118	0.172244
AT5G16400	-2.92	0.030009	0.234934
AT1G52410	2.57	0.007696	0.159413
AT5G07990	2.07	0.03894	0.256162
AT2G18390	-2.06	0.038516	0.254712
AT5G43630	2.14	0.005211	0.145634
AT4G36410	-3.12	0.013499	0.182712
AT2G22500	5.32	0.000823	0.117275
AT3G56040	-2.38	0.016727	0.195202
AT3G21560	5.14	0.004076	0.143338
AT4G20110	2.04	0.000107	0.117275
AT4G31550	2.23	0.01049	0.170576
AT4G31800	3.12	0.002622	0.136851
AT2G38470	5.07	0.001235	0.118124
AT5G22570	2.72	0.014607	0.18507
AT1G80840	8.97	0.00352	0.141416
AT2G46400	3.76	0.004562	0.143338
AT5G64810	3.2	0.012758	0.179636
AT4G23810	6.74	0.003233	0.140242
AT2G40750	3.15	0.003123	0.139481
AT5G01900	2.31	0.017507	0.198054
AT3G56400	6.25	0.00484	0.144168
AT4G14365	3.41	0.000214	0.117275
AT5G33290	2.57	0.006511	0.154689
AT2G20290	-2.25	0.005937	0.15108
AT4G34390	2.25	0.007365	0.157883
AT4G30270	2.16	0.020977	0.209209
AT2G06850	-2.39	0.007586	0.158976
AT5G65730	-2.96	0.008023	0.161253
AT4G37800	-2.23	0.008673	0.163529
AT1G68560	-2.08	0.000316	0.117275
AT5G21920	-2.68	0.000437	0.117275
AT3G51430	2.01	0.012428	0.177622
AT4G24120	2.29	0.007843	0.160692
AT5G24380	2.88	0.000786	0.117275
AT5G67450	3.72	0.048876	0.276914
AT3G19580	2.25	0.042284	0.263513
AT5G13750	2.51	0.010603	0.171101
AT3G12750	2.5	0.001509	0.123403
ath-MIR163	10.13	0.000329	0.117275
At4g08340	3.11	0.006446	0.153938
AT4G03410	2.72	0.000864	0.117275
AT4G03410	2.72	0.000864	0.117275
AT4G03410	2.72	0.000864	0.117275
AT4G03410	2.72	0.000864	0.117275
AT3G15536	2.72	0.009192	0.166393
ATMG00950	2.39	0.038407	0.25469
ATCG01260	2.37	0.034472	0.245655
ATCG01260	2.37	0.034472	0.245655
At5g40400	2.36	0.000684	0.117275
AT1G49020	2.27	0.014384	0.18351
AT1G49020	2.27	0.014384	0.18351
AT1G49020	2.27	0.014384	0.18351
AT1G20210	2.27	0.014384	0.18351
AT1G49020	2.27	0.014384	0.18351
AT1G49020	2.27	0.014384	0.18351
AT1G49020	2.27	0.014384	0.18351
AT3G51265	2.27	0.014384	0.18351
AT2G33650	2.27	0.014384	0.18351
AT1G49020	2.27	0.014384	0.18351
AT1G49020	2.27	0.014384	0.18351
AT1G49020	2.27	0.014384	0.18351
AT1G49020	2.27	0.014384	0.18351
AT1G49020	2.27	0.014384	0.18351
AT1G49020	2.27	0.014384	0.18351
AT1G49020	2.27	0.014384	0.18351
AT1G49020	2.27	0.014384	0.18351
AT1G49020	2.27	0.014384	0.18351
AT1G49020	2.27	0.014384	0.18351
AT1G49020	2.27	0.014384	0.18351
AT1G49020	2.27	0.014384	0.18351
AT1G49020	2.27	0.014384	0.18351
AT1G49020	2.27	0.014384	0.18351
AT5G07322	2.27	0.023452	0.216513
ATMG00950	2.24	0.041899	0.263511
BX821150	2.19	0.016127	0.192543
ATMG00350	2.16	0.000391	0.117275
ATMG00350	2.16	0.000391	0.117275
AJ510163	2.11	0.004984	0.144482
At5g52470	2.04	0.014375	0.18351
ath-MIR851	-2.07	0.011354	0.173363
AT5G24205	-2.07	0.0363	0.250314
AT5G54569	-2.09	0.026747	0.226198
NC_000932	-2.1	0.001261	0.118124
ath-MIR171b	-3.56	0.022711	0.213534
ath-MIR167d	-8.35	0.021769	0.212553

## Sheet: Figure 1B
Supplementary File S1. Differentially expressed genes observed in microarray experiment that are common among DRP, P and D stress treatments
Figure 1B
Tair ID	Description	DR	P	DRP
AT3G55430	O-Glycosyl hydrolases family 17 protein	1.07477	2.17	3.36
AT3G59350	PTI1-like tyrosine-protein kinase 3	1.11349	2.42	2.69
AT3G54020	phosphatidylinositol:ceramide inositolphosphotransferase 1	1.14216	2.29	3.84
AT3G57520	putative galactinol--sucrose galactosyltransferase 2	1.23558	2.05	3.08
AT2G17710	hypothetical protein	1.2799	2.59	3.32
AT1G80130	tetratricopeptide repeat domain-containing protein	1.31604	3.5	2.62
AT2G35290	hypothetical protein	1.65145	5.3	7.19
AT4G04955	allantoinase	1.99603	2.11	4.61
AT3G19680	hypothetical protein; putative pathogenesis-related protein	2.19891	2.9	2.04
AT1G15125	S-adenosyl-L-methionine-dependent methyltransferase	2.33403	2.76	5.48
AT3G30775	proline dehydrogenase 1	2.43857	4.16	4.72
AT5G16570	glutamine synthetase 1;4	2.60462	2.69	2.64
AT4G29520	hypothetical protein; arginine methyltransferase 11	-2.33657	-2.86	-2.51
AT1G04980	protein disulfide-isomerase like 2-2	-2.29619	-2.01	-2.88
AT4G37540	LOB domain-containing protein 39	-1.64574	-3.57	-4.56
AT2G35190	novel plant SNARE 11	-1.42291	-2.68	-2.61
AT4G13575	hypothetical protein	1.03138	-2.48	-3.51
AT5G16030	hypothetical protein	1.04152	-5.48	-2.85
AT3G01960	hypothetical protein	1.2851	-3.31	-2.14
AT3G54720	glutamate carboxypeptidase	1.32504	-2.74	-2.62
AT4G15990	hypothetical protein	1.50851	-4.02	-3.54
AT4G12480	putative lipid transfer protein	2.02357	-2.6	-5.69
AT1G69040	ACT domain-containing protein	2.1425	-2.4	-2.74
AT5G19190	hypothetical protein	2.32204	-5	-3.32
AT1G19050	two-component response regulator ARR7	2.59098	-2.54	-5.04
AT4G27280	EF-hand, calcium binding motif-containing protein	-2.58748	9.44	2.64
AT3G16360	histidine-containing phosphotransfer protein 4	-2.35525	5.14	5.31
AT5G61600	ethylene-responsive transcription factor ERF104	-2.33136	10.22	4.27
AT4G37610	BTB and TAZ domain protein 5	-2.15727	2.44	2.39
AT3G02840	hypothetical protein	-1.97969	8.85	2.34
AT5G20830	sucrose synthase 1	-1.94786	2.29	2.51
AT1G70640	octicosapeptide/Phox/Bem1p (PB1) domain-containing protein	-1.8949	5.7	5.29
AT3G23630	adenylate isopentenyltransferase 7	-1.7982	2.42	2.45
AT2G40140	zinc finger CCCH domain-containing protein 29	-1.7938	3.92	2.14
AT1G23710	hypothetical protein	-1.70884	3.48	2.74
AT2G40130	Double Clp-N motif-containing P-loop nucleoside triphosphate hydrolases superfamily protein	-1.69927	4.26	2.31
AT4G11280	1-aminocyclopropane-1-carboxylate synthase 6	-1.64546	6.19	4.28
AT3G22840	chlorophyll A-B binding, early light-inducible protein	-1.6413	3.19	2.79
AT2G40000	HS1 PRO-1 2-like protein	-1.63026	4.18	3.37
AT1G51090	hypothetical protein	-1.51333	3.04	2.34
AT5G27420	E3 ubiquitin-protein ligase ATL31	-1.50652	4.38	2.45
AT3G19580	zinc-finger protein 2	-1.43602	2.25	2.02
AT1G73540	nudix hydrolase 21	-1.39234	6.52	2.87
AT2G36220	hypothetical protein	-1.24456	2.27	2.25
AT1G22190	ethylene-responsive transcription factor ERF058	-1.16146	3	2.04
AT4G18880	heat stress transcription factor A-4a	-1.1408	3.45	2.03
AT3G56880	VQ motif-containing protein	-1.07695	3.3	3.7
AT3G04030	myb family transcription factor	-1.05986	6.14	3.06
AT3G27210	hypothetical protein	-1.01784	2.52	2.45
AT1G54575	hypothetical protein	-1.00098	2.43	2.07
AT4G15210	beta-amylase 5	-3.35367	2.02	-2.91
AT1G13470	hypothetical protein	-1.60863	2.84	-2.72

## Sheet: Figure S6B
Supplementary File S1. Differentially expressed genes observed in microarray experiment that are common among DRP, P and D stress treatments
Figure S6B
TAIR ID	Gene Name	Description
AT4G23810	HMG	(high mobility group) box protein; putative WRKY transcription factor 53	AT3G55430
AT5G27420	CNI1	E3 ubiquitin-protein ligase ATL31	AT3G59350
AT1G55450	AT1G55450	S-adenosyl-L-methionine-dependent methyltransferases superfamily protein	AT3G54020
AT2G24600	AT2G24600	Ankyrin repeat family protein	AT3G57520
AT5G62480	GSTU9	glutathione S-transferase tau 9	AT2G17710
AT1G73540	NUDT21	nudix hydrolase 21	AT1G80130
AT2G38790	AT2G38790	hypothetical protein	AT2G35290
AT1G62710	BETA-VPE	vacuolar-processing enzyme beta	AT4G04955
AT2G17040	NAC036	NAC domain containing protein 36	AT3G19680
AT2G40000	HSPRO2	HS1 PRO-1 2-like protein	AT1G15125
AT5G37770	TCH2	calcium-binding protein CML24	AT3G30775
AT1G65490	AT1G65490	hypothetical protein	AT5G16570
AT4G11280	ACS6	1-aminocyclopropane-1-carboxylate synthase 6	AT4G29520
AT3G50970	LTI30	dehydrin Xero 2	AT1G04980
AT2G22500	UCP5	dicarboxylate carrier 1	AT4G37540
AT4G24570	DIC2	dicarboxylate carrier 2	AT2G35190
AT4G34390	XLG2	extra-large GTP-binding protein 2	AT4G13575
AT3G57520	SIP2	putative galactinol--sucrose galactosyltransferase 2	AT5G16030
AT5G06320	NHL3; AtPOT1b	NDR1/HIN1-Like protein 3; protection of telomeres protein 1b	AT3G01960
AT4G34410	RRTF1	ethylene-responsive transcription factor ERF109	AT3G54720
AT3G28007	AT3G28007	bidirectional sugar transporter SWEET4	AT4G15990
AT3G56880	AT3G56880	VQ motif-containing protein	AT4G12480
AT4G23180	CRK10	cysteine-rich receptor-like protein kinase 10	AT1G69040
AT1G80840	WRKY40	putative WRKY transcription factor 40	AT5G19190
AT4G18880	HSF A4A	heat stress transcription factor A-4a	AT1G19050
AT3G55880	AT3G55880	Alpha/beta hydrolase related protein	AT4G27280
AT2G34430	LHB1B1	light-harvesting chlorophyll protein complex II subunit B1	AT3G16360
AT2G30770	CYP71A13	cytochrome P450, family 71, subfamily A, polypeptide 13	AT5G61600
AT4G12480	pEARLI 1	putative lipid transfer protein	AT4G37610
AT5G63850	AAP4	amino acid permease 4	AT3G02840
AT4G32940	GAMMA-VPE	vacuolar-processing enzyme gamma	AT5G20830
AT3G16860	COBL8; RR1	COBRA-like protein 8; response regulator 1	AT1G70640
AT1G51090	AT1G51090	hypothetical protein	AT3G23630
AT1G54575	AT1G54575	hypothetical protein	AT2G40140
AT2G41010	CAMBP25	calmodulin binding protein 25	AT1G23710
AT5G10770	AT5G10770	aspartyl protease family protein	AT2G40130
AT4G08290	AT4G08290	nodulin MtN21 /EamA-like transporter family protein	AT4G11280
AT1G56660	AT1G56660	hypothetical protein	AT3G22840
AT4G21740	AT4G21740	hypothetical protein	AT2G40000
AT4G33040	AT4G33040	glutaredoxin-C6	AT1G51090
AT1G64360	AT1G64360	hypothetical protein	AT5G27420
AT3G12750	ZIP1; ALIS1	zinc transporter 1; ALA-interacting subunit 1	AT3G19580
AT4G00670	AT4G00670; RH8	Remorin family protein; DEAD-box ATP-dependent RNA helicase 8	AT1G73540
AT5G22300	NIT4; GAPB	bifunctional nitrilase/nitrile hydratase NIT4; glyceraldehyde-3-phosphate dehydrogenase B	AT2G36220
AT3G56620	AT3G56620	nodulin MtN21-like transporter family protein	AT1G22190
AT1G15125	AT1G15125	S-adenosyl-L-methionine-dependent methyltransferase	AT4G18880
AT4G30270	XTH24	xyloglucan endotransglucosylase/hydrolase protein 24	AT3G56880
AT4G22490	AT4G22490	bifunctional inhibitor/lipid-transfer protein/seed storage 2S albumin superfamily protein	AT3G04030
AT4G08300	AT4G08300	nodulin MtN21 /EamA-like transporter family protein	AT3G27210
AT3G22235	AT3G22235	hypothetical protein	AT1G54575
AT2G24850	TAT3	tyrosine aminotransferase 3	AT4G15210
AT2G14560	LURP1	LURP1 protein	AT1G13470
AT5G48570	ROF2	peptidyl-prolyl cis-trans isomerase FKBP65
AT5G65010	ASN2	asparagine synthetase 2
AT3G07770	Hsp89.1	HEAT SHOCK PROTEIN 89.1
AT2G24120	SCA3	DNA-directed RNA polymerase 3
AT2G04030	CR88	Chaperone protein htpG family protein
AT1G19050	ARR7	two-component response regulator ARR7
