# Supplementary material for: Transcriptome changes in Arabidopsis thaliana infected with Pseudomonas syringae during drought recovery
Source: Sci Rep. 2017 Aug 22;7:9124. doi: 10.1038/s41598-017-09135-y (PMC5567376; doi:10.1038/s41598-017-09135-y)
Supplement: Supplementary file 3 — Supplementary File S2 [file 41598_2017_9135_MOESM3_ESM.xls]

## Sheet: Figure 3
					Supplementary file S2. Details of gene IDs presented in figures
	Figure 3
	Abiotic stress related			Biotic stress related				Innate immunity related														Virulence factor targeted plant genes
	GENE ID	Gene Symbol		GENE ID	Gene Symbol			D				DRP				P						D				DRP				P
	AT2G41010	ATCAMBP25		AT5G04720	ADR1-L2			GENE ID	SYMBOL	ROLE		GENE ID	SYMBOL	ROLE		GENE ID	SYMBOL	ROLE				AT2G44490	PEN2	COR		AT1G19180	JAZ1	COR		AT5G13220	JAZ10	COR
	AT1G72416	DnaJ-domain containing		AT3G02840	immediate-early fungal elicitor family			AT3G47480	putative CML47	CML		AT3G57530	CPK32	cdpk		AT2G17290	CPK6	cdpk				AT2G04030	HSP90	Avr B		AT1G72450	JAZ6	COR		AT1G18570	MYB51	COR
	AT1G69450	ERD4		AT2G36800	DOGT1			AT3G50770	CML41	CML		AT3G47480	putative CML47	CML		AT3G57530	CPK32	cdpk				AT3G07770	HSP90	Avr B		AT1G70700	TIFY7	COR		AT3G07770	Hsp89.1	Avr B
	AT1G11960	putative ERD4		AT1G73330	DR4			AT3G51920	CAM9	CML		AT1G76650	CML38	CML		AT5G66210	CPK28	cdpk				AT3G09440	HSP970	hopl1		AT1G18570	MYB51	COR		AT2G04030	HSP90	Avr B
	AT4G18880	HSF A4A		AT5G06320	NHL3; AtPOT1b			AT5G37770	CML24	CML		AT5G37770	CML24	CML		AT1G76650	CML38	CML				AT3G45290	MLO3	HOPZ2		AT4G31500	CYP83B1	PAMP		AT5G52640	HSP90.1	Avr B
	AT4G16550	HSP20-like		AT1G65390	PP2-A5			AT4G01250	WRKY22	WRKY22		AT2G41090	CML10	CML		AT2G41100	TCH3	CML								AT2G04030	CR88	Avr B		AT3G48080	EDS1	AvrRps4
	AT2G40130	Hsp-related		AT5G47910	RBOHD			AT2G14610	PR1	PR1		AT2G41100	CML4	CML		AT3G01830	putative CML40	CML								AT3G07770	Hsp89.1	Avr B		AT3G45640	MPK3	HopAI1
	AT1G80920	J8		AT3G14050	RSH2			AT2G04030	CR88	HSP90.1		AT5G47910	RBOHD	RBOH		AT3G10300	putative CML49	CML								AT5G52640	HSP90.1	Avr B		AT4G32208	hsp70	hopl1
	AT1G70890	MLP43		AT1G72920	TIR-NBS class			AT3G07770	Hsp89.1	HSP90.1		AT2G38470	WRKY33	WRKY33		AT3G25600	putativeCML16	CML								AT3G45640	MPK3	HopAI1
	AT5G15330	SPX4		AT1G72900	TIR-NBS class							AT2G14610	PR1	PR1		AT3G51920	CAM9	CML								AT4G21280	PSBQA	HopN1
	AT5G62520	SRO5		AT1G63860	TIR-NBS-LRR class							AT3G45640	MPK3	MPK3		AT5G37770	CML24	CML								AT5G13320	PBS3	HOPW1
	AT3G50970	XERO2		AT1G56510	WRR4							AT3G48080	EDS1	EDS1		AT5G42380	CML37	CML								AT3G45290	MLO3; IVD	HOPZ2
	AT4G38410	putative dehydrin		AT3G28930	AIG2							AT3G59350	PTI1-like	PTI		AT2G46430	CNGC3	CNGC
	AT2G04030	CR88		AT1G58170	dirigent-like protein							AT3G07770	Hsp89.1	HSP90.1		AT5G47910	RBOHD	RBOH
	AT3G62600	ATERDJ3B		AT2G43570	CHI							AT2G04030	CR88	HSP90.1		AT2G38470	WRKY33	WRKY33
	AT4G32208	Hsp 70 family		AT1G73260	KTI1							AT5G52640	HSP90.1	HSP90.1		AT3G45640	MPK3	MPK3
	AT3G07770	Hsp89.1		AT1G73325	Kunitz family							AT4G39090	RD19	RD19		AT3G59350	PTI1-like	PTI
	AT5G52640	HSP90.1		AT3G48080	lipase class 3 family											AT2G04030	CR88	HSP90.1
	AT5G12020	HSP17.6II		AT3G22231	PCC1											AT3G07770	Hsp89.1	HSP90.1
	AT3G17830	DNAJ heat shock family		AT1G19610	PDF1.4											AT5G52640	HSP90.1	HSP90.1
	AT5G28540	BIP1		AT2G14610	PR1
				AT3G04720	PR4
				AT1G75040	PR5
				AT2G38870	PR-6 proteinase inhibitor family
				AT3G11010	RLP34
				AT2G43510	TI1
				AT5G24200	triacylglycerol lipase

## Sheet: Figure S3
Supplementary file S2. Details of gene IDs presented in figures
Supplementary figure S3
Gene ID	Fold Change (linear) (PAPR vs. M)	ANOVA p-value (PAPR vs. M)	Gene Symbol	Description
AT4G01390	8.64	0.009344	TRAF-like	TRAF-like family protein
AT4G29780	7.78	0.002044	hypothetical	hypothetical protein
AT4G22490	7.76	0.005067	LTP family	bifunctional inhibitor/lipid-transfer protein/seed storage 2S albumin superfamily protein
AT5G62520	7.56	0.002462	SRO5	probable inactive poly [ADP-ribose] polymerase SRO5
AT2G35290	7.19	0.002433	hypothetical	hypothetical protein
AT1G27730	7.14	0.003332	STZ	zinc finger protein STZ/ZAT10
AT5G37770	5.84	0.009653	CML24	calcium-binding protein CML24
AT5G19470	5.63	0.009977	NUDT24	nudix hydrolase 24
AT1G15125	5.48	0.002927	SAMT	S-adenosyl-L-methionine-dependent methyltransferase
AT4G08300	5.46	0.000191	UMAMIT17	nodulin MtN21 /EamA-like transporter family protein
AT1G69490	5.43	0.000922	NAP	NAC transcription factor protein family
AT3G16360	5.31	0.007283	AHP4	histidine-containing phosphotransfer protein 4
AT1G70640	5.29	9.9e-05	PB1 domain-protein	octicosapeptide/Phox/Bem1p (PB1) domain-containing protein
AT3G16860	4.99	0.004933	COBL8	COBRA-like protein 8; response regulator 1
AT5G05410	4.94	0.001233	DREB2A	dehydration-responsive element-binding protein 2A
AT5G63850	4.88	0.001293	AAP4	amino acid permease 4
AT1G80840	4.8	0.012145	WRKY40	putative WRKY transcription factor 40
AT3G30775	4.72	4.8e-05	ProDH1	proline dehydrogenase 1
AT4G33040	4.69	0.032541	glutaredoxin-C6	glutaredoxin-C6
AT1G72920	4.67	0.001744	TIR-like	Toll-Interleukin-Resistance domain-containing protein
AT3G56620	4.62	0.005319	UMAMIT10	nodulin MtN21-like transporter family protein
AT3G52400	4.61	0.001145	SYP122	syntaxin-122
AT4G04955	4.61	0.001635	ALN	allantoinase
AT4G18010	4.57	0.003725	5PTASE2	Type I inositol-1,4,5-trisphosphate 5-phosphatase 2
AT4G08290	4.55	0.000218	UMAMIT20	nodulin MtN21 /EamA-like transporter family protein
AT1G55760	4.54	0.00759	BTB domain-protein	BTB/POZ domain-containing protein
AT2G38470	4.51	0.002026	WRKY33	putative WRKY transcription factor 33
AT1G56660	4.5	0.009408	hypothetical	hypothetical protein
AT4G11280	4.28	0.013542	ACS6	1-aminocyclopropane-1-carboxylate synthase 6
AT5G61600	4.27	0.008112	ERF104	ethylene-responsive transcription factor ERF104
AT3G53980	4.25	0.001718	LTP family	Bifunctional inhibitor/lipid-transfer protein/seed storage 2S albumin superfamily protein
AT1G09070	4.22	0.004692	SRC2	hypothetical protein
AT4G23810	4.2	0.003732	WRKY53	putative WRKY transcription factor 53; HMG (high mobility group) box protein
AT3G55980	4.17	0.011893	SZF1	salt-inducible zinc finger 1
AT4G34410	4.15	0.001174	ERF109	ethylene-responsive transcription factor ERF109
AT5G39610	4.11	0.006578	NAC6	NAC-domain transcription factor
AT1G73330	4.06	0.018201	DR4	drought-repressed 4 protein
AT4G27654	4.06	0.020418	hypothetical	hypothetical protein
AT5G10770	4.02	0.001413	aspartyl protease family	aspartyl protease family protein
AT4G24570	4	0.014363	DIC2	dicarboxylate carrier 2
AT3G57530	3.98	0.005627	CPK32	calcium-dependent protein kinase 32
AT1G76650	3.85	0.004507	CML38	calcium-binding protein CML38
AT3G54020	3.84	0.005862	AtIPCS1	phosphatidylinositol:ceramide inositolphosphotransferase 1
AT1G10070	3.81	0.008976	BCAT-2	branched-chain-amino-acid aminotransferase 2
AT5G12020	-8.24	0.005802	HSP17.6II	class II heat shock protein 17.6
AT5G65010	-9.01	1.1e-05	ASN2	asparagine synthetase 2
AT3G54830	-9.06	0.001309	transmembrane amino acid transporter	transmembrane amino acid transporter family protein
AT3G22235	-10.47	0.024876	hypothetical	hypothetical protein
AT2G14610	-11.93	0.00841	PR1	pathogenesis-related protein 1
AT3G48360	-57.34	0.000296	BT2	TAC1-mediated telomerase activation pathway protein BT2

## Sheet: Figure S5
Supplementary file S2. Details of gene IDs presented in figures
q-RT-PCR data for validation of microarray based expression profile of common genes among DRP, P and DR
GENE ID	GENE SYMBOL	DR RQ1	DR RQ2	DR RQ3	DR RQ4	DR AVG RQ	DR stdev		P RQ1	P RQ2	P RQ3	P RQ4	P AVG RQ	P STDEV		DRP RQ1	DRP RQ2	DRP RQ3	DRP RQ4	DRP AVG RQ	DRP STDEV
AT3G55430	OGLY	1.77263	2.30662	3.56095	1.25238	2.22314	0.990292		3.20633	2.60287	2.09891	4.14237	3.01262	0.490306		6.56547	4.53101	2.69729	2.06692	3.96517	1.61125
AT3G59350	PROKIN3	1.13098	1.5874	1.15307	1.77919	1.41266	0.322286		3.55515	0.975019	5.30103	5.82874	3.91498	1.8054		4.15143	7.60411	4.89069	6.10555	5.68794	1.486
AT3G54020	IPCS1	1.62472	1.97927	1.23909	1.90143	1.68613	0.334611		2.01175	1.50285	3.80027	3.93769	2.81314	1.00289		2.02868	2.03691	2.95393	3.0947	2.52855	0.444372
AT2G17710	UK2	1.58826	1.64981	0.774843	1.7415	1.43861	0.446965		6.63482	2.04789	5.11504	5.34722	4.78624	1.91008		5.74026	3.61757	4.90737	2.10596	4.09279	0.933927
AT1G80130	TPR	1.94794	1.35029	1.28678	1.35054	1.48389	0.310818		2.55247	0.825781	3.57195	4.46292	2.85328	1.16476		2.18882	4.32205	4.27396	0.356519	2.78534	1.0737
AT2G35290	UK3	1.71026	2.40741	0.801362	1.50041	1.60486	0.661241		2.8248	1.05452	4.40181	3.18282	2.86599	1.3683		5.56926	4.85344	4.86452	2.47498	4.44055	0.468453
AT4G04955	ALN	1.92296	2.65192	1.20743	1.9551	1.93435	0.589881		4.73258	1.18444	2.50988	3.74715	3.04351	1.46857		3.92659	2.13407	0.125621	2.87892	2.2663	1.55593
AT3G19680	DUF1005	3.55122	1.59844	1.96467	1.95154	2.26647	0.873136		1.2964	1.95935	2.01562	2.15013	1.85537	0.381145		1.74602	2.06374	3.61586	2.10222	2.38196	0.83794
AT3G30775	ERD5	4.57278	1.613	2.42137	2.71741	2.83114	1.2514		2.96473	4.58732	1.54558	4.04313	3.28519	1.34151		3.99463	3.26528	3.19799	3.46863	3.48163	0.360833
AT5G16570	GLN1	3.17769	1.05519	2.00394	2.71606	2.23822	0.924733		1.96271	2.30084	1.54734	1.52024	1.83278	0.371987		2.43635	2.59582	4.35048	5.11396	3.62415	1.31851
AT4G29520	UK4	0.123938	0.485664	0.69298	0.629201	0.482946	0.254558		0.690055	0.623901	0.499621	0.664519	0.619524	0.0844492		0.445468	0.800736	0.0941061	0.34881	0.42228	0.29261
AT1G04980	ATPD10	0.139112	0.921273	0.787399	0.795955	0.660935	0.353223		0.657872	0.541745	0.790189	1.01005	0.749963	0.200912		0.620706	0.774088	0.179332	0.757443	0.582892	0.277678
AT4G37540	LBD39	0.29458	0.780399	0.625805	0.691774	0.59814	0.212053		0.391606	0.67896	0.662895	1.18141	0.728717	0.329333		0.576678	0.412027	0.0722037	0.689305	0.437553	0.268866
AT2G35190	NPSN11	0.581511	0.662243	1.15388	1.13476	0.883097	0.303527		0.905128	1.29951	0.407565	0.958489	0.892673	0.367574		0.665552	1.1892	0.275777	0.867551	0.74952	0.382418
AT4G13575	UK5	1.8116	1.32939	3.21321	2.45728	2.20287	0.816817		1.09431	2.0099	1.58669	5.39256	2.52086	1.95068		1.60037	0.830378	0.00111449	1.81406	1.06148	0.823522
AT5G16030	UK6	1.90543	2.05222	3.54822	2.37215	2.4695	0.745073		1.54301	2.8593	1.72471	10.0441	4.04278	4.04305		4.71819	1.25061	0.0366476	5.82326	2.95718	2.75424
AT3G01960	UK7	0.316061	0.713097	0.828866	0.725075	0.645775	0.225872		0.710246	1.0945	0.578553	1.45595	0.95981	0.396623		1.20057	0.246189	0.124423	0.350123	0.480326	0.48894
AT3G54720	AMP1	2.13581	2.02532	0.939801	0.984019	1.52124	0.647681		0.399065	0.651918	0.517053	0.860582	0.607155	0.198031		0.58106	0.235353	0.424376	0.361779	0.400642	0.143695
AT4G15990	UK8	1.3996	2.97527	0.757107	2.09139	1.80584	0.951138		0.502107	0.792958	0.514839	1.07438	0.721071	0.271092		0.677664	0.412224	0.348741	0.774839	0.553367	0.205177
AT1G69040	ACR4	3.10656	1.15719	3.07467	1.88152	2.30499	0.954233		0.440563	0.581483	0.600044	0.921943	0.636008	0.20349		0.60645	0.273	0.338853	0.57084	0.447286	0.166065
AT5G19190	UK9	2.82194	1.28961	2.05839	2.22924	2.0998	0.631498		0.254151	0.357064	0.681144	0.596756	0.472279	0.199978		0.612611	0.794847	0.511723	0.307126	0.556577	0.203429
AT4G27280	CA-EF	0.321027	0.539455	0.637045	0.618103	0.528908	0.144885		3.5965	2.21629	1.2716	1.33455	2.37461	0.834191		0.926052	1.52397	2.37304	2.04911	1.71804	0.633385
AT3G16360	AHP4	0.65695	0.437695	0.335773	0.425488	0.463977	0.136439		5.61507	5.79938	0.318666	1.62938	5.28042	0.537189		4.36461	6.46341	3.44084	1.22828	3.87428	2.1705
AT5G61600	ERF104	0.273538	0.315868	0.547266	0.17811	0.328696	0.156691		9.89305	6.45688	0.340907	0.792949	7.60184	1.64887		3.97664	5.21192	2.37355	5.80744	4.34239	1.51795
AT4G37610	BT5	0.368142	0.281879	0.63758	0.447887	0.433872	0.151784		3.57405	0.84794	2.60717	2.0338	2.26574	1.13903		2.84657	5.8382	8.03706	3.28846	5.00257	2.41474
AT3G02840	ARM	0.763968	0.655968	1.32404	0.874068	0.90451	0.293515		4.10401	1.53298	1.30071	1.1052	3.81516	1.59		0.599683	1.54583	1.91898	1.68417	1.43717	0.579179
AT5G20830	SUS1	0.411482	0.466283	0.252719	0.439259	0.392436	0.0957939		2.27147	2.55747	0.786139	1.34833	2.66754	0.363951		2.02114	2.87532	2.61549	2.12479	2.40918	0.404684
AT1G70640	PB1	0.383834	0.603933	0.245145	0.43408	0.416748	0.148177		2.55381	2.88019	0.297622	1.14489	1.71913	1.2104		2.27474	3.20626	1.5799	2.3376	2.34962	0.666347
AT3G23630	IPT7	0.372701	0.617861	0.610379	0.32918	0.48253	0.153013		3.8499	1.98172	3.01444	1.83072	2.6692	0.946738		2.19639	3.65118	2.07952	2.08876	2.50396	0.766652
AT2G40140	CZF1	0.230014	0.276526	0.300869	0.386419	0.298457	0.065596		2.98268	7.44372	3.81586	5.36024	4.90062	1.96077		2.99812	2.92007	2.87213	1.98623	2.69414	0.474786
AT1G23710	DUF1645	0.623874	0.321608	0.387497	0.311884	0.411216	0.145696		4.20535	4.87548	5.3067	6.09898	5.12163	0.793646		2.97666	2.15082	3.85037	2.35947	2.83433	0.762733
AT2G40130	CLP-N	0.163487	0.303283	0.135104	0.0858899	0.171941	0.0932452		3.98098	3.95142	7.5877	5.47647	5.24914	1.71395		1.55985	2.06994	1.96293	1.98473	1.89436	0.227735
AT3G22840	ELIP1	0.170854	0.295471	0.186637	0.109893	0.190714	0.077281		4.76579	2.2956	3.2733	2.65772	3.2481	1.08932		3.17712	2.36492	2.06107	2.1893	2.4481	0.501717
AT3G19580	ZF2	0.693021	0.296946	0.571871	0.331504	0.473335	0.190788		8.25042	5.99474	6.36078	3.60753	6.05337	1.90675		2.42471	1.66423	1.66573	2.37921	2.03347	0.425901
AT2G36220	UK1	0.320895	0.227371	0.32088	0.230733	0.27497	0.053039		4.43713	2.58601	4.16113	2.91019	3.52362	0.912197		1.92585	2.43964	1.98195	1.94959	2.07426	0.244675
AT1G22190	ERF058	0.882248	0.674312	1.17984	1.36696	1.02584	0.307827		1.89244	2.40216	2.13318	1.77991	2.05192	0.276099		0.696462	0.930527	0.403594	0.377443	0.602007	0.262452
AT3G04030	MYB	1.27456	0.961742	0.668511	0.363771	0.817146	0.39063		5.66037	3.87605	3.23472	2.11741	3.72214	1.48247		7.16198	7.88311	1.96677	0.494813	4.37667	3.69367
AT3G27210	UK10	0.814765	1.02047	0.880531	1.65521	1.09275	0.384664		4.39235	3.30991	2.42386	1.25996	2.84652	1.32917		6.03561	8.71925	1.53632	0.610088	4.22532	3.81983
AT4G15210	BMY1	0.541008	0.757287	0.895148	0.558946	0.688097	0.169286		3.51338	2.51206	0.974797	1.90301	2.22581	1.06599		5.23093	7.03265	2.089	3.02808	4.34516	2.22352
AT1G13470	DUF1262	0.392275	1.0265	0.725879	0.570457	0.678778	0.268915		3.46017	3.18051	2.45996	2.13562	2.80907	0.615714		1.28611	1.26936	1.33319	0.931532	1.20505	0.184335
AT5G27420	CNI1	0.63639	0.969454	0.364131	0.625896	0.648968	0.248015		3.61449	1.86453	3.4196	3.73279	3.15785	0.87183		2.7554	1.7617	1.58256	1.90698	2.00166	0.519716
AT1G73540	NUDT21	0.35784	0.563059	0.444821	0.687491	0.513303	0.143382		1.62749	1.5066	1.65527	1.5149	1.57606	0.0763436		4.27406	2.77837	2.39382	1.73469	2.79523	1.07596
AT2G40000	HSPRO2	1.21961	1.67691	1.75441	1.26287	1.47845	0.276292		10.3507	3.95068	6.0596	4.88596	6.31174	2.8275		5.9539	7.28714	3.8787	7.54091	6.16516	1.67571
AT4G11280	ACS6	0.843104	1.16387	0.661806	0.870222	0.884751	0.207813		5.99115	5.9397	4.45296	4.12225	5.12652	0.97828		4.13176	4.59745	8.69933	4.36955	5.44952	2.17486
AT3G57520	SIP2	2.25874	3.93982	2.12427	1.83925	2.54052	0.94912		2.91695	3.07513	2.57214	5.36089	3.48128	1.27055		8.89177	6.06255	5.41181	10.1306	7.62419	2.25258
AT4G18880	HSF4A	0.909892	0.814288	0.665345	0.548259	0.734446	0.159788		3.59417	3.16578	5.31149	3.63562	3.92676	0.94727		2.58525	3.39028	5.16051	4.90342	4.00987	1.22961
AT4G12480	PEARLIS	1.20547	1.23801	0.865763	0.810431	1.02992	0.223042		3.47218	2.34922	6.04806	3.67531	3.88619	1.55476		11.5739	9.67294	4.48381	6.48852	8.0548	3.17322
AT1G19050	ARR7	0.407922	0.404249	1.1982	0.486282	0.624164	0.384558		5.18304	1.54571	1.85404	2.81449	2.84932	1.64696		0.704585	1.5072	2.16341	0.796437	1.29291	0.682226
AT3G56880	VQ MOTIF	0.473991	0.346638	0.463821	0.932472	0.55423	0.258698		1.43251	1.18418	1.09	2.51853	1.55631	0.657547		3.25961	2.32719	5.24659	4.58554	3.85473	1.31135
AT1G51090	ATHMAD1	0.455952	0.317453	0.274334	0.48787	0.383902	0.103957		3.31129	1.90326	5.60186	1.62137	3.10944	1.81862		1.6575	0.915819	1.97245	2.33781	1.7209	0.604439
AT1G54575	HY54575	0.244474	0.128203	0.134307	0.287176	0.19854	0.0796648		3.66257	2.68086	7.57995	3.691	4.4036	2.16902		4.97675	1.91183	1.69356	3.4705	3.01316	1.52961
AT1G15125	UK11	0.40452	0.207373	0.206762	0.327112	0.286442	0.0969488		1.6995	4.59821	3.09472	1.85403	2.81161	1.34485		4.63856	2.46643	2.48282	2.36438	2.98805	1.10159

## Sheet: FIGURE S7
Supplementary file S2. Details of gene IDs presented in figures
FIGURE S6A								FIGURE S6B
GENE	DRP FC	D FC	GENE SYMBOL	DESCRIPTION				GENE	DRP FC	P FC	Gene Symbol	Description
AT3G53980	4.25	19.62	AT3G53980	Bifunctional inhibitor/lipid-transfer protein/seed storage 2S albumin superfamily protein				AT4G29780	7.78	13.85	AT4G29780	hypothetical protein
AT4G12735	2.19	6.76	AT4G12735	hypothetical protein				AT5G62520	7.56	4.54	SRO5	probable inactive poly [ADP-ribose] polymerase SRO5
AT1G07430	2.73	3.71	HAI2	protein phosphatase 2C 3				AT2G35290	7.19	5.3	AT2G35290	hypothetical protein
AT5G15500	3.77	3.66	AT5G15500	ankyrin repeat-containing protein				AT1G27730	7.14	16.57	STZ	zinc finger protein STZ/ZAT10
AT2G28400	2.32	3.39	AT2G28400	hypothetical protein				AT5G19470	5.63	6.72	NUDT24	nudix hydrolase 24
AT1G56510	2.06	3.09	WRR4	TIR-NB-LRR disease resistance protein				AT3G16360	5.31	5.14	AHP4	histidine-containing phosphotransfer protein 4
AT1G56600	2.31	2.72	GolS2	galactinol synthase 2				AT1G70640	5.29	5.7	AT1G70640	octicosapeptide/Phox/Bem1p (PB1) domain-containing protein
AT1G18740	2.15	2.59	AT1G18740	hypothetical protein				AT5G05410	4.94	4.75	DREB2A	dehydration-responsive element-binding protein 2A
AT3G14590	3.01	2.38	NTMC2T6.2	calcium-dependent lipid-binding domain-containing protein				AT1G34060	4.75	2.4	AT1G34060	tryptophan aminotransferase-related protein 4
AT1G66180	2.16	2.27	AT1G66180	aspartyl protease family protein				AT3G30775	4.72	4.16	ERD5	proline dehydrogenase 1
AT4G21650	2.41	2.01	AT4G21650	Subtilase family protein				AT1G72920	4.67	7.53	AT1G72920	Toll-Interleukin-Resistance domain-containing protein
AT1G15520	-3.13	-2.05	PDR12	ABC transporter G family member 40				AT3G52400	4.61	4.42	SYP122	syntaxin-122
AT2G18660	-2.08	-2.06	PNP-A	plant natriuretic peptide A				AT4G04955	4.61	2.11	ALN	allantoinase
AT1G30720	-2.24	-2.62	AT1G30720	FAD-binding Berberine family protein				AT4G18010	4.57	3.53	5PTASE2	Type I inositol-1,4,5-trisphosphate 5-phosphatase 2
AT1G75040	-2.82	-2.81	PR5	pathogenesis-related protein 5				AT1G55760	4.54	2.88	AT1G55760	BTB/POZ domain-containing protein
AT1G19250	-2.15	-2.83	FMO1	flavin-dependent monooxygenase 1				AT2G38470	4.51	5.07	WRKY33	putative WRKY transcription factor 33
AT3G22231	-5.55	-2.98	PCC1	pathogen and circadian controlled 1				AT5G61600	4.27	10.22	ERF104	ethylene-responsive transcription factor ERF104
AT3G13790	-2.55	-3.36	ATBFRUCT1	beta-fructofuranosidase, insoluble isoenzyme CWINV1				AT1G09070	4.22	3.51	SRC2	hypothetical protein
AT2G43510	-2.93	-3.84	TI1	defensin-like protein 195				AT3G55980	4.17	6.95	SZF1	salt-inducible zinc finger 1
AT1G14880	-4.5	-4.52	PCR1	cadmium resistance protein 1				AT1G73330	4.06	5.75	DR4	drought-repressed 4 protein
AT5G24200	-2.6	-4.7	AT5G24200	hypothetical protein				AT4G27654	4.06	7.89	AT4G27654	hypothetical protein
AT3G28540	-2.5	-4.72	AT3G28540	AAA-type ATPase family protein				AT3G57530	3.98	3.81	CPK32	calcium-dependent protein kinase 32
NC_000932	-2.08	-5.05	0	0				AT1G76650	3.85	2.9	CML38	calcium-binding protein CML38
AT2G14610	-11.93	-6.25	PR1	pathogenesis-related protein 1				AT3G54020	3.84	2.29	AtIPCS1	phosphatidylinositol:ceramide inositolphosphotransferase 1
AT3G22600	-3.09	-11.19	AT3G22600	protease inhibitor/seed storage/lipid transfer protein (LTP) family protein				AT1G10070	3.81	6.8	BCAT-2	branched-chain-amino-acid aminotransferase 2
AT3G47480	-3.86	-11.45	AT3G47480	putative calcium-binding protein CML47				AT1G77120	3.7	2.47	ADH1	alcohol dehydrogenase 1
AT4G35480	2.44	-2.02	RHA3B	putative RING-H2 finger protein RHA3b				AT4G08260	3.7	7.26	AT4G08260	putative protein phosphatase 2C 53
AT1G80610	2.37	-2.02	AT1G80610	hypothetical protein				AT5G57560	3.7	6.83	TCH4	xyloglucan endotransglucosylase/hydrolase protein 22
AT5G64570	2.91	-2.03	XYL4	beta-D-xylosidase 4				AT5G50800	3.64	3.46	AT5G50800	bidirectional sugar transporter SWEET13
AT5G49360	2.69	-2.06	BXL1	bifunctional {beta}-D-xylosidase/{alpha}-L-arabinofuranosidase				AT1G18570	3.62	3.24	MYB51	myb domain protein 51
AT2G44080	2.47	-2.06	ARL	ARGOS-like protein				AT1G01580	3.6	2.58	FRO2	ferric reduction oxidase 2
AT4G35750	2.17	-2.29	AT4G35750	SEC14 cytosolic factor family protein / phosphoglyceride transfer family protein				AT5G18130	3.57	3.65	AT5G18130	hypothetical protein
AT3G52800	2.02	-2.39	AT3G52800	zinc finger A20 and AN1 domain-containing stress-associated protein 6				AT4G13395	3.56	7.53	RTFL12	protein rotundifolia like 12
AT2G31110	2.41	-2.45	AT2G31110	hypothetical protein				AT1G73040	3.51	3.77	AT1G73040; VPS46.2	Mannose-binding lectin superfamily protein; ESCRT-related protein CHMP1A
AT2G15320	2.66	-2.46	AT2G15320	leucine-rich repeat-containing protein				AT4G33920	3.47	3.63	AT4G33920	putative protein phosphatase 2C 63
AT5G12880	2.22	-2.49	AT5G12880	proline-rich family protein				AT4G35985	3.42	2.54	AT4G35985	senescence/dehydration-associated protein
AT4G01390	8.64	-2.65	AT4G01390	TRAF-like family protein				AT1G72900	3.4	3.8	AT1G72900	Toll-Interleukin-Resistance domain-containing protein
AT1G19770	2.13	-3.06	PUP14	purine permease 14				AT5G59050	3.38	4.74	AT5G59050	hypothetical protein
AT1G08230	2.27	-3.75	AT1G08230	GABA transporter 1				AT5G65300	3.37	4.56	AT5G65300	hypothetical protein
AT1G28660	2.52	-5.8	AT1G28660	GDSL esterase/lipase				AT3G55430	3.36	2.17	AT3G55430	O-Glycosyl hydrolases family 17 protein
AT1G49470	2.77	-6.72	AT1G49470	hypothetical protein				AT2G17710	3.32	2.59	AT2G17710	hypothetical protein
AT5G49280	2.28	-6.91	AT5G49280	hydroxyproline-rich glycoprotein family protein				AT4G34150	3.3	2.6	AT4G34150	calcium-dependent lipid-binding domain-containing protein
AT1G23040	2.21	-8.61	AT1G23040	hydroxyproline-rich glycoprotein family protein				AT5G47910	3.22	2.84	RBOHD	respiratory burst oxidase-D
AT3G10050	-2.02	2.9	OMR1	threonine dehydratase biosynthetic				AT1G27200	3.21	3.25	AT1G27200	hypothetical protein
AT1G14980	-2.34	3.37	CPN10	chaperonin 10				AT4G39890	3.18	2.58	RABH1c	Ras-related protein RABH1c
ath-MIR850	-2.4	2.95	0	0				AT2G30020	3.16	6.58	AT2G30020	putative protein phosphatase 2C 25
AT1G52930	-2.85	2.79	AT1G52930	ribosomal RNA processing Brix domain protein				AT3G04640	3.14	5.64	AT3G04640	glycine-rich protein
AT3G22310	-2.87	2.62	PMH1	DEAD-box ATP-dependent RNA helicase				AT3G51970	3.13	2.8	ASAT1	acyl-CoA sterol acyl transferase 1
AT2G34260	-2.38	2.49	AT2G34260	WDxR motif-containing protein				AT4G01950	3.13	2.36	GPAT3	putative sn-glycerol-3-phosphate 2-O-acyltransferase
AT5G02050	-2.33	2.43	AT5G02050	mitochondrial glycoprotein family protein				AT2G41100	3.11	2.9	TCH3	calmodulin-like protein 4
AT4G11890	-2.71	2.43	AT4G11890	protein kinase family protein				AT5G49630	3.1	3.28	AAP6	amino acid permease 6
AT1G67120	-2.07	2.19	AT1G67120	protein MIDASIN1				AT3G04030	3.06	6.14	AT3G04030	myb family transcription factor
AT5G16930	-2.34	2.16	AT5G16930; AT5G16940	AAA-type ATPase family protein; carbon-sulfur lyase				AT1G72520	3.02	2.9	AT1G72520	lipoxygenase 4
AT3G08030	-2.06	2.13	AT3G08030	hypothetical protein				AT5G51990	3	4.57	CBF4	dehydration-responsive element-binding protein 1D
AT3G59820	-2.05	2.11	AT3G59820	LETM1-like protein				AT5G37540	2.94	2.46	AT5G37540	aspartyl protease family protein
AT5G15700	-2.14	2.06	AT5G15700	DNA-directed RNA polymerase 2				AT5G62570	2.94	2.1	AT5G62570	calmodulin binding protein-like protein
								AT1G11210	2.93	4.44	AT1G11210	hypothetical protein
								AT2G36800	2.89	3.75	DOGT1	UDP-glycosyltransferase 73C5
								AT1G18300	2.88	7.58	NUDT4	nudix hydrolase 4
								AT1G74450	2.85	3.07	AT1G74450	hypothetical protein
								AT4G38550	2.83	2.03	AT4G38550	phospholipase like protein (PEARLI 4) family
								AT1G05340	2.8	2.04	AT1G05340	hypothetical protein
								AT5G45110	2.8	2.9	NPR3	NPR1-like protein 3
								AT3G22840	2.79	3.19	ELIP1	chlorophyll A-B binding, early light-inducible protein
								AT5G64310	2.79	3.7	AGP1	arabinogalactan protein 1
								AT5G13200	2.77	2.84	AT5G13200	GRAM domain family protein
								At4g08340	2.75	3.11	0	0
								AT1G23710	2.74	3.48	AT1G23710	hypothetical protein
								AT1G29690	2.73	2.23	CAD1	MAC/Perforin domain-containing protein
								AT5G45340	2.73	2.88	CYP707A3	abscisic acid 8'-hydroxylase 3
								AT2G45680	2.71	3.51	AT2G45680	transcription factor TCP9
								AT3G59350	2.69	2.42	AT3G59350	PTI1-like tyrosine-protein kinase 3
								AT1G30280	2.65	4.63	AT1G30280	chaperone DnaJ-domain-containing protein
								AT2G33830	2.65	2.17	AT2G33830	dormancy/auxin associated protein
								AT4G27280	2.64	9.44	AT4G27280	EF-hand, calcium binding motif-containing protein
								AT5G16570	2.64	2.69	GLN1;4	glutamine synthetase 1;4
								AT3G45640	2.63	2.47	MPK3	mitogen-activated protein kinase 3
								AT1G80130	2.62	3.5	AT1G80130	tetratricopeptide repeat domain-containing protein
								AT5G64260	2.62	2.53	EXL2	protein EXORDIUM like 2
								AT5G10695	2.6	2.92	AT5G10695	hypothetical protein
								AT5G24590	2.58	2.46	TIP	TCV-interacting protein
								AT2G29110	2.57	3.05	GLR2.8	glutamate receptor 2.8
								AT3G57680	2.54	2.51	AT3G57680	peptidase S41 family protein
								AT4G37260	2.53	3.42	MYB73	myb domain protein 73
								AT4G23450	2.53	2.7	AT4G23450	C3H2C3-type RING E3 Ub ligase
								AT5G26030	2.53	3.32	FC1	ferrochelatase 1
								AT1G20823	2.51	5.01	AT1G20823	RING-H2 finger protein ATL80
								AT5G20830	2.51	2.29	SUS1	sucrose synthase 1
								AT2G23810	2.5	2.51	TET8	tetraspanin8
								AT1G17745	2.48	3.37	AT1G17745; AT1G17744	D-3-phosphoglycerate dehydrogenase; hypothetical protein
								AT1G63860	2.48	2.42	AT1G63860	TIR-NBS-LRR class disease resistance protein
								AT4G24380	2.48	3.54	AT4G24380; AT4G24390	hypothetical protein; auxin signaling F-BOX 4
								AT2G01180	2.46	3.21	PAP1	lipid phosphate phosphatase 1
								AT4G21980	2.46	2.5	APG8A	autophagy-related protein 8a
								AT3G23630	2.45	2.42	IPT7	adenylate isopentenyltransferase 7
								AT3G08720	2.45	2.33	S6K2	serine/threonine protein kinase 2
								AT3G27210	2.45	2.52	AT3G27210	hypothetical protein
								AT5G63790	2.42	2.87	NAC102	NAC domain-containing protein 102
								AT1G70890	2.39	2.4	MLP43	MLP-like protein 43
								AT4G37610	2.39	2.44	BT5	BTB and TAZ domain protein 5
								AT1G28370	2.37	5.5	ERF11	ethylene-responsive transcription factor 11
								AT2G43500	2.37	3.04	AT2G43500	nodule inception protein-like protein 8
								AT1G21000	2.34	2.21	AT1G21000	PLATZ transcription factor family protein
								AT3G02840	2.34	8.85	AT3G02840	hypothetical protein
								AT5G26920	2.32	2.95	CBP60G	Cam-binding protein 60-like G
								AT2G40130	2.31	4.26	AT2G40130	Double Clp-N motif-containing P-loop nucleoside triphosphate hydrolases superfamily protein
								AT3G49530	2.29	2.05	NAC062	NAC domain-containing protein 62
								AT2G40080	2.28	3.11	ELF4	hypothetical protein
								AT1G28570	2.27	2.43	AT1G28570	GDSL esterase/lipase
								AT3G07360	2.26	2.21	PUB9	ARM domain-containing protein
								AT2G36220	2.25	2.27	AT2G36220	hypothetical protein
								AT2G36970	2.25	3.92	AT2G36970	UDP-glycosyltransferase 86A1
								AT2G17840	2.25	2.57	ERD7	senescence/dehydration related protein
								AT5G24380	2.25	2.88	YSL2	metal-nicotianamine transporter YSL2
								AT1G76590	2.24	3.31	AT1G76590	PLATZ transcription factor family protein
								AT1G61890	2.22	2.4	AT1G61890	MATE efflux family protein
								AT5G01520	2.22	2.12	AT5G01520	C3HC4 type RING finger protein
								AT5G64550	2.21	3.59	AT5G64550; CPuORF22	loricrin-related protein; conserved peptide upstream open reading frame 22
								AT5G04980	2.2	2.2	AT5G04980	DNAse I-like superfamily protein
								AT5G09440	2.19	2.13	EXL4	protein exordium like 4
								AT5G49480	2.19	2.75	CP1	Ca2+-binding protein 1
								AT3G15990	2.18	2.71	SULTR3;4	putative sulfate transporter 3;4
								AT2G46270	2.17	2.51	GBF3	G-box binding factor 3
								AT4G23990	2.16	5.64	CSLG3	cellulose synthase-like protein G3
								AT4G30470	2.16	2.35	AT4G30470	cinnamoyl-CoA reductase like protein
								AT4G33050	2.16	3.04	EDA39	calmodulin-binding protein
								AT5G66675	2.16	2.45	AT5G66675	hypothetical protein
								AT1G27100	2.15	2.17	AT1G27100	Actin cross-linking protein
								AT1G27770	2.15	2.42	ACA1	autoinhibited Ca2+-ATPase 1
								AT2G40140	2.14	3.92	CZF1	zinc finger CCCH domain-containing protein 29
								AT4G22780	2.14	2.01	ACR7	ACT domain repeat 7 protein
								AT3G54810	2.12	2.85	BME3	GATA transcription factor 8
								AT4G17670	2.12	2.57	AT4G17670	hypothetical protein
								AT2G39650	2.1	2.29	AT2G39650	hypothetical protein
								AT2G37940	2.09	2.16	AtIPCS2	inositol phosphorylceramide synthase 2
								AT3G14050	2.09	2.65	RSH2	RelA-SpoT like protein RSH2
								AT2G41380	2.05	2.84	AT2G41380	S-adenosyl-L-methionine-dependent methyltransferase-like protein
								AT2G47890	2.05	2.35	AT2G47890	zinc finger protein CONSTANS-LIKE 13
								AT3G63280	2.05	2.03	NEK4	serine/threonine-protein kinase Nek4
								AT1G19380	2.04	2.65	AT1G19380	hypothetical protein
								AT1G22190	2.04	3	AT1G22190	ethylene-responsive transcription factor ERF058
								AT3G19680	2.04	2.9	AT3G19680; AT3G19690	hypothetical protein; putative pathogenesis-related protein
								AT5G38210	2.04	2.07	AT5G38210	protein kinase-like protein
								AT1G64370	2.02	2.01	AT1G64370	hypothetical protein
								AT3G19580	2.02	2.25	ZF2	zinc-finger protein 2
								AT3G58790	2.02	2.3	GAUT15; SHP1	probable galacturonosyltransferase 15; agamous-like MADS-box protein AGL1
								AT4G32020	2.01	2.46	AT4G32020	hypothetical protein
								AT3G48360	-57.34	-22.32	BT2	TAC1-mediated telomerase activation pathway protein BT2
								AT5G12020	-8.24	-15.94	HSP17.6II	class II heat shock protein 17.6
								AT1G49130	-2.2	-12.69	AT1G49130	zinc finger protein CONSTANS-LIKE 8
								AT5G12110	-2.85	-11.98	AT5G12110	elongation factor 1-beta 1
								AT5G52640	-2.52	-9.15	HSP90.1	heat shock protein 90.1
								ath-MIR167d	-7.32	-8.35	0	0
								AT3G54830	-9.06	-6.84	AT3G54830	transmembrane amino acid transporter family protein
								AT3G01500	-2.22	-6.83	CA1	carbonic anhydrase 1
								AT1G19610	-6.37	-5.57	PDF1.4	defensin-like protein 19
								AT5G16030	-2.85	-5.48	AT5G16030	hypothetical protein
								AT2G26980	-6.37	-5.44	CIPK3	CBL-interacting serine/threonine-protein kinase 3
								AT5G19190	-3.32	-5	AT5G19190	hypothetical protein
								AT2G34620	-2.24	-4.89	AT2G34620	mitochondrial transcription termination factor family protein
								AT5G66520	-2.31	-4.79	AT5G66520	pentatricopeptide repeat-containing protein
								AT5G23480	-4.52	-4.71	AT5G23480	SWIB/MDM2, Plus-3 and GYF domain-containing protein
								AT1G30070	-2.07	-4.23	AT1G30070	SGS domain-containing protein
								AT1G55330	-3.41	-4.23	AGP21	arabinogalactan protein 21
								AT1G58170	-4.25	-4.1	AT1G58170	Disease resistance-responsive (dirigent-like protein) family protein
								AT5G44572	-4.58	-4.03	AT5G44572	hypothetical protein
								AT4G15990	-3.54	-4.02	AT4G15990	hypothetical protein
								AT4G23290	-3.15	-3.93	CRK21	cysteine-rich receptor-like protein kinase 21
								AT5G65660	-3.28	-3.73	AT5G65660	hydroxyproline-rich glycoprotein family protein
								AT5G18660	-3.11	-3.67	PCB2	3,8-divinyl protochlorophyllide
								AT1G49500	-4.26	-3.64	AT1G49500	hypothetical protein
								AT5G14060	-2.69	-3.6	CARAB-AK-LYS	aspartokinase 2
								AT4G37540	-4.56	-3.57	LBD39	LOB domain-containing protein 39
								AT4G38410	-5.48	-3.57	AT4G38410	putative dehydrin
								AT3G26960	-3.77	-3.53	AT3G26960	pollen Ole e 1 allergen and extensin family protein
								AT2G41310	-2.19	-3.49	RR3	response regulator 3
								AT3G17170	-2.07	-3.42	RFC3	translation elongation factor EF1B/ribosomal protein S6 family protein
								AT3G01960	-2.14	-3.31	AT3G01960	hypothetical protein
								AT1G76930	-5.94	-3.08	EXT4	extensin 4
								AT5G58480	-2.16	-3.03	AT5G58480	glucan endo-1,3-beta-glucosidase 9
								AT1G29910	-2.47	-3	CAB3; CAB2	chlorophyll A/B binding protein 3; chlorophyll A/B-binding protein 2
								AT4G29905	-2.6	-2.98	AT4G29905	hypothetical protein
								AT2G40400	-3.26	-2.93	AT2G40400	hypothetical protein
								AT4G29520	-2.51	-2.86	AT4G29520; PRMT11	hypothetical protein; arginine methyltransferase 11
								AT3G54720	-2.62	-2.74	AMP1	glutamate carboxypeptidase
								AT1G55930	-2.11	-2.7	AT1G55930	CBS and transporter associated domain-containing protein
								AT3G20780	-2.36	-2.7	TOP6B	DNA topoisomerase 6 subunit B
								AT3G23940	-2.46	-2.7	AT3G23940	dehydratase family protein
								AT2G35190	-2.61	-2.68	NPSN11	novel plant SNARE 11
								AT2G45470	-2.07	-2.67	FLA8	FASCICLIN-like arabinogalactan protein 8
								AT3G21300	-2.28	-2.57	AT3G21300	RNA methyltransferase family protein
								AT5G09995	-2.03	-2.53	AT5G09995	hypothetical protein
								AT4G13575	-3.51	-2.48	AT4G13575	hypothetical protein
								AT2G05990	-2.18	-2.47	MOD1	enoyl-[acyl-carrier-protein] reductase [NADH]
								AT4G01883	-2.43	-2.45	AT4G01883	polyketide cyclase / dehydrase and lipid transport protein
								AT4G12490	-2.26	-2.44	AT4G12490	Bifunctional inhibitor/lipid-transfer protein/seed storage 2S albumin superfamily protein
								AT5G61130	-2.01	-2.41	PDCB1	plasmodesmata callose-binding protein 1
								AT3G23990	-2.23	-2.41	HSP60	heat shock protein 60
								AT1G69040	-2.74	-2.4	ACR4	ACT domain-containing protein
								AT2G15620	-4.07	-2.39	NIR1	Ferredoxin--nitrite reductase
								AT1G78930	-2.46	-2.32	AT1G78930	mitochondrial transcription termination factor family protein
								AT3G25860	-2.4	-2.31	LTA2	dihydrolipoamide S-acetyltransferase
								AT4G30330	-2.31	-2.29	AT4G30330	small nuclear ribonucleoprotein E
								AT2G21210	-2.13	-2.17	AT2G21210	SAUR-like auxin-responsive protein
								AT2G18390	-2.6	-2.06	TTN5; AT2G18400	probable ADP-ribosylation factor; ribosomal protein L6
								AT3G49250	-2.02	-2.04	DMS3	protein defective in meristem silencing 3
								AT5G61350	-2.11	-2.04	AT5G61350	putative receptor-like protein kinase
								AT1G04980	-2.88	-2.01	PDIL2-2	protein disulfide-isomerase like 2-2
								AT4G15210	-2.91	2.02	BAM5	beta-amylase 5
								AT2G47130	-2.01	2.67	AT2G47130	short-chain dehydrogenase reductase 3a
								AT1G13470	-2.72	2.84	AT1G13470	hypothetical protein
								AT2G40750	-2.08	3.15	WRKY54	WRKY DNA-binding protein 54

## Sheet: Figure S8
Supplementary file S2. Details of gene IDs presented in figures
Supplementary figure S7
Based on Oono et al. 2003
	DR up-regulated category
	MIPS7)	Function	Annotation6)
	At3g16770	ERF family	AP2 domain containing protein RAP2.3
	At3g60530	Zinc finger family	GATA transcription factor 4
	At3g56400	WRKY family	DNA-binding protein-like
	At4g37260	MYB family	myb-related protein
	At2g46830	MYB family	DNA-binding protein CCA1
	At3g59060	bHLH family	putative transcription factor BHLH9 [Arabidopsisthaliana]
	At2g43010	bHLH family	putative transcription factor BHLH9 [Arabidopsis thaliana]
	At1g60940	Protein kinase	protein kinase [Glycine max]
	At3g45780	Protein kinase	nonphototropic hypocotyl 1
	At1g68410	Protein phosphatase	putative protein phosphatase; 14863-16856
	At2g41410	Signaling	calmodulin-like protein
	At4g27280	Signaling	EF-hand Ca2+-binding protein CCD1 [Triticum aestivum]
	At3g30775	Osmoprotectant-degradation-related protein	PROD_ARATH PROLINE OXIDASE
	At3g16240	Water channel protein	delta tonoplast integral protein
	At5g44020	Storage protein	vegetative storage protein-like
	At4g27150	Storage protein	2SS2_ARATH 2S SEED STORAGE PROTEIN 2 PRECURSOR
	At5g44120	Storage protein	legumin-like protein
	At1g73260	Protease inhibitor	putative trypsin inhibitor; 19671-20297
	At2g27690	Cytochrome P450	cytochrome P450 genes, which might function in ABA degradation
	At3g12580	Heat shock protein	heat shock protein 70
	At4g37520	Detoxification enzyme	pir||T04709 peroxidase (EC 1.11.1.7) prxr2
	At2g37130	Detoxification enzyme	peroxidase ATP2a
	At3g51600	Lipid transfer protein	LTP5_ARATH NONSPECIFIC LIPID-TRANSFER PROTEIN 5 PRECURSOR
	At5g14180	Lipase	contains similarity to lipase~gene_id:MUA22.18
	At1g11260	Transport protein, ion channel, Carrier	glucose transporter
	At2g48020	Transport protein, ion channel, Carrier	putative sugar transporter
	At3g04720	Plant defense-related protein	HEVL_ARATH HEVEIN-LIKE PROTEIN PRECURSOR
	At1g23390	F-box protein	expressed protein [Arabidopsis thaliana]
	At2g02870	F-box protein	hypothetical protein
	At3g13790	Photosynthesis-related protein	beta-fructofuranosidase (EC 3.2.1.26)
	At3g47470	Photosynthesis-related protein	CB24_ARATH CHLOROPHYLL A-B BINDING PROTEIN 4 PRECURSOR
	At2g05070	Photosynthesis-related protein	Lhcb2 protein
	At4g15530	Photosynthesis-related protein	pyruvate,orthophosphate dikinase (EC 2.7.9.1)
	AT1G06570	Photosynthesis-related protein	HPPD_ARATH 4-HYDROXYPHENYLPYRUVATE DIOXYGENASEgb|AAF24813.1|AC007592_6 (AC007592) F12K11.9
	At1g75750	Gibberellin-regulated protein	gibberellin-regulated protein GASA1 precursor
	At5g48180	JA-regulated protein	contains similarity to jasmonate inducibleprotein~gene_id:MIF21.7
	AT1G62380	Ethylene biosynthesis-related protein	1-aminocyclopropane-1-carboxylate oxidase (EC 1.4.3.-)
	At1g76090	Ethylene biosynthesis-related protein	S-adenosyl-methionine-sterol-C-methyltransferase
	At3g23050	Auxin-regulated protein	AXI7_ARATH AUXIN-RESPONSIVE PROTEIN IAA7
	At4g23400	Membrane protein	probable plasma membrane intrinsic protein
	At5g22500	Reductases	male sterility 2-like protein
	At4g35770	Senescence-related protein	senescence-associated protein sen1
	At4g14130	Cell wall-related protein	xyloglucan endo-1,4-beta-D-glucanase (EC 3.2.1.-) XTR-7
	At5g64570	Cell wall-related protein	beta-xylosidase
	At5g49360	Cell wall-related protein	xylosidase
	At4g30270	Cell wall-related protein	xyloglucan endo-1,4-beta-D-glucanase precursor
	At4g25810	Cell wall-related protein	xyloglucan endo-1,4-beta-D-glucanase (EC 3.2.1.-) XTR-6
	At5g57560	Cell wall-related protein	TCH4 protein
	At4g03210	Cell wall-related protein	putative xyloglucan endotransglycosylase
	At2g06850	Cell wall-related protein	xyloglucan endo-1,4-beta-D-glucanase (EC 3.2.1.-)
	At2g10940	Cell wall-related protein	unknown protein
	At5g57655	Cell wall-related protein	xylose isomerase
	At4g30280	Cell wall-related protein	xyloglucan endo-1, 4-beta-D-glucanase-like protein
	At5g66920	Cell wall-related protein	pectinesterase like protein
	At4g19420	Cell wall-related protein	putative pectinacetylesterase
	At4g19410	Cell wall-related protein	probable pectin acetylesterase (EC 3.1.1.-)
	At4g30290	Cell wall-related protein	xyloglucan endo-1, 4-beta-D-glucanase-like protein
	At2g45180	Cell wall-related protein	putative proline-rich protein
	At2g14890	Cell wall-related protein	putative proline-rich protein
	At2g22470	Cell wall-related protein	arabinogalactan-protein [Arabidopsis thaliana]
	At5g65390	Cell wall-related protein	gene_id:MNA5.12~unknown protein
	At5g14920	Cell wall-related protein	hypothetical protein F2G14_40
	At5g10430	Cell wall-related protein	arabinogalactan-protein [Arabidopsis thaliana]
	At1g11580	Cell wall-related protein	pectin methylesterase, putative [Arabidopsis thaliana]
	At1g55330	Cell wall-related protein	unknown protein; 29612-29788
	At5g07440	Cellular metabolism-related protein	glutamate dehydrogenase 2
	At2g05540	Cellular metabolism-related protein	glycine-rich protein
	At5g14120	Cellular metabolism-related protein	nodulin-like protein
	At3g45300	Cellular metabolism-related protein	isovaleryl-CoA-dehydrogenase precursor
	At1g70090	Cellular metabolism-related protein	putative glycosyl transferase
	At1g58180	Cellular metabolism-related protein	carbonic anhydrase, putative
	At1g10070	Cellular metabolism-related protein	branched-chain amino acid aminotransferase homolog
	At3g47340	Cellular metabolism-related protein	ASNS_ARATH ASPARAGINE SYNTHETASE [GLUTAMINE-HYDROLYZING]
	At2g22990	Cellular metabolism-related protein	putative serine carboxypeptidase I
	At3g13750	Carbohydrate metabolism-related protein	putative beta-galactosidase
	At1g12780	Carbohydrate metabolism-related protein	GAE1_ARATH UDP-GLUCOSE 4-EPIMERASE (GALACTOWALDENASE)
	At5g56870	Carbohydrate metabolism-related protein	beta-galactosidase
	At4g34030	Carbohydrate metabolism-related protein	3-methylcrotonyl-CoA carboxylase non-biotinylatedsubunit
	At5g15350	Unknown protein	blue copper-binding protein, 19K
	AT2G30520	Unknown protein	unknown protein
	At4g08950	Unknown protein	putative phi-1-like phosphate-induced protein
	At2g30930	Unknown protein	unknown protein
	AT4g27450	Unknown protein	hypothetical protein
	At2g38650	Unknown protein	expressed protein
	At5g22920	Unknown protein	PGPD14 protein
	At3g29240	Unknown protein	expressed protein [Arabidopsis thaliana]
	At5g02540	Unknown protein	putative protein [Arabidopsis thaliana]
	At2g38310	Unknown protein	unknown protein
	At4g16980	Unknown protein	hypothetical protein
	At2g39570	Unknown protein	hypothetical protein F12L6.23
	At4g19160	Unknown protein	hypothetical protein T18B16.130
	At5g51550	Unknown protein	putative protein [Arabidopsis thaliana]
	At3g57520	Unknown protein	putative imbibition protein [Arabidopsis thaliana]
	At3g16570	Unknown protein	expressed protein [Arabidopsis thaliana]
	At5g11420	Unknown protein	hypothetical protein F15N18.10
	At3g15450	Unknown protein	unknown protein
	At4g35750	Unknown protein	putative protein [Arabidopsis thaliana]
	At4g36040	Unknown protein	DnaJ-like protein [Arabidopsis thaliana]
	At4g36850	Unknown protein	unknown protein [Arabidopsis thaliana]
	At3g07470	Unknown protein	expressed protein [Arabidopsis thaliana]
	At4g28040	Unknown protein	Medicago nodulin N21-like protein
	At1g19530	Unknown protein	expressed protein [Arabidopsis thaliana]
	At2g37410	Unknown protein	putative protein translocase
	At5g09440	Unknown protein	putative protein
	At4g12470	Unknown protein	pEARLI 1-like protein [Arabidopsis thaliana]
	At5g39130	Unknown protein	GL1G_ARATH Germin-like protein subfamily 1 member 16 precursor
	At5g01740	Unknown protein	putative protein [Arabidopsis thaliana]

## Sheet: Figure 2, S9
Supplementary file S2. Details of gene IDs presented in figures
Figure 2, Supplementary figure S8
locus ID	Gene symbol	description
AT1G69490	NAP	NAC transcription factor protein family
AT4G08040	ACS11	1-aminocyclopropane-1-carboxylate synthase 11
AT3G15500	NAC3	ATAF-like NAC-domain transcription factor
AT1G47670	AT1G47670	Lysine histidine transporter-like 8
AT4G24160	AT4G24160	lysophosphatidic acid acyltransferase
AT4G35900	FD	Basic-leucine zipper (bZIP) transcription factor family protein
AT1G78290	AT1G78290	serine/threonine-protein kinase SRK2C
AT5G67520	APK4	adenosine-5'-phosphosulfate kinase 4
AT1G69570	AT1G69570	Dof zinc finger protein DOF1.10
AT4G12500	AT4G12500	bifunctional inhibitor/lipid-transfer protein/seed storage 2S albumin-like protein
AT3G49340	AT3G49340	putative cysteine proteinase
AT5G28900	AT5G28900	protein phosphatase 2A B gamma
AT5G44570	AT5G44570	hypothetical protein
