# Supplementary material for: Transcriptome changes in Arabidopsis thaliana infected with Pseudomonas syringae during drought recovery
Source: Sci Rep. 2017 Aug 22;7:9124. doi: 10.1038/s41598-017-09135-y (PMC5567376; doi:10.1038/s41598-017-09135-y)
Supplement: Supplementary file 4 — Supplementary File S3 [file 41598_2017_9135_MOESM4_ESM.xls]

## Sheet: D_UP
Supplementary File S3. Gene ontology enrichment details for the genes up- and down- regulated in D, P and DRP treatments.
Figure S11
Gene enrichment : Overrepresentation
Selected statistical test : Hypergeometric test
Selected correction : Bonferroni Family-Wise Error Rate (FWER) correction
Selected significance level : 0.05
Testing option : Use whole annotation as reference set
GO-ID	p-value	corr p-value	Enrichment Score	Description
6807	3.0699e-14	4.3776e-11	1.79134	nitrogen compound metabolic process
9628	3.7342e-14	5.3249e-11	2.65628	response to abiotic stimulus
42254	4.373e-14	6.2359e-11	5.75769	ribosome biogenesis
34641	1.6291e-13	2.3231e-10	1.80595	cellular nitrogen compound metabolic process
22613	3.504e-13	4.9967e-10	5.11364	ribonucleoprotein complex biogenesis
9987	4.5791e-13	6.5297e-10	1.36481	cellular process
44237	5.1532e-13	7.3485e-10	1.49721	cellular metabolic process
10467	1.5313e-11	2.1836e-08	1.89594	gene expression
44238	1.9064e-11	2.7186e-08	1.45553	primary metabolic process
71704	4.2544e-11	6.0668e-08	1.42491	organic substance metabolic process
6364	4.9027e-11	6.9913e-08	6.91584	rRNA processing
16072	5.8733e-11	8.3753e-08	6.84455	rRNA metabolic process
42221	7.2249e-11	1.0303e-07	2.07437	response to chemical
16070	1.0504e-10	1.4978e-07	2.07089	RNA metabolic process
44260	1.2115e-10	1.7276e-07	1.56578	cellular macromolecule metabolic process
10035	1.216e-10	1.7341e-07	3.19846	response to inorganic substance
6950	1.5668e-10	2.2343e-07	1.93843	response to stress
8152	1.9515e-10	2.7828e-07	1.31938	metabolic process
43170	4.3418e-10	6.1913e-07	1.50872	macromolecule metabolic process
1901700	5.121e-10	7.3025e-07	2.53697	response to oxygen-containing compound
34470	1.3055e-09	1.8617e-06	5.11364	ncRNA processing
90304	1.3828e-09	1.9718e-06	1.90385	nucleic acid metabolic process
6139	1.4589e-09	2.0804e-06	1.83364	nucleobase-containing compound metabolic process
46483	2.6693e-09	3.8065e-06	1.77633	heterocycle metabolic process
9414	2.8879e-09	4.1181e-06	4.89205	response to water deprivation
34660	3.0939e-09	4.412e-06	4.4526	ncRNA metabolic process
6725	3.2866e-09	4.6866e-06	1.75603	cellular aromatic compound metabolic process
9451	3.5391e-09	5.0468e-06	5.37588	RNA modification
9415	4.6081e-09	6.5712e-06	4.76498	response to water
1901360	5.158e-09	7.3553e-06	1.72881	organic cyclic compound metabolic process
1101	5.7691e-09	8.2267e-06	2.67121	response to acid chemical
9409	6.388e-09	9.1093e-06	4.46948	response to cold
9266	7.7581e-09	1.1063e-05	3.68542	response to temperature stimulus
10243	8.7683e-09	1.2504e-05	6.67705	response to organonitrogen compound
10033	1.5294e-08	2.1809e-05	2.17474	response to organic substance
50896	2.7734e-08	3.9549e-05	1.5387	response to stimulus
10200	5.5012e-08	7.8448e-05	6.93529	response to chitin
6396	6.4923e-08	9.258e-05	3.0787	RNA processing
1901698	1.4264e-07	0.0002034	4.75228	response to nitrogen compound
9719	4.2427e-07	0.000605	2.12679	response to endogenous stimulus
9651	1.8828e-06	0.0026849	3.11509	response to salt stress
9737	2.0748e-06	0.0029587	3.09709	response to abscisic acid
42344	2.9083e-06	0.0041473	69.8864	indole glucosinolate catabolic process
6970	3.1929e-06	0.0045531	2.9323	response to osmotic stress
44085	3.3486e-06	0.004775	2.34069	cellular component biogenesis
34645	4.4477e-06	0.0063424	1.6096	cellular macromolecule biosynthetic process
9059	4.7295e-06	0.0067443	1.6013	macromolecule biosynthetic process
1901576	4.8572e-06	0.0069263	1.48553	organic substance biosynthetic process
44271	6.2607e-06	0.0089277	1.58999	cellular nitrogen compound biosynthetic process
44249	6.8514e-06	0.00977	1.48579	cellular biosynthetic process
42273	7.9251e-06	0.011301	12.3329	ribosomal large subunit biogenesis
33993	1.5826e-05	0.022568	2.54132	response to lipid
9617	1.7224e-05	0.024562	3.08084	response to bacterium
97305	1.8043e-05	0.025729	2.7106	response to alcohol
1901564	2.4041e-05	0.034282	1.70388	organonitrogen compound metabolic process
42742	2.6388e-05	0.037629	3.3782	defense response to bacterium
9725	2.6981e-05	0.038475	1.94129	response to hormone
9631	2.8067e-05	0.040023	9.98377	cold acclimation
43928	2.8467e-05	0.040594	41.9319	exonucleolytic nuclear-transcribed mRNA catabolic process involved in deadenylation-dependent decay
9058	3.4269e-05	0.048867	1.41712	biosynthetic process

## Sheet: P_UP
Supplementary File S3. Gene ontology enrichment details for the genes up- and down- regulated in D, P and DRP treatments.
Figure S11
Gene enrichment : Overrepresentation
Selected statistical test : Hypergeometric test
Selected correction : Bonferroni Family-Wise Error Rate (FWER) correction
Selected significance level : 0.05
Testing option : Use whole annotation as reference set
GO-ID	p-value	corr p-value	Enrichment Score	Description
50896	1.006e-51	1.4908e-48	2.40586	response to stimulus
1901700	9.7231e-49	1.441e-45	4.73974	response to oxygen-containing compound
6950	3.0228e-48	4.4797e-45	3.09633	response to stress
1101	4.7317e-41	7.0124e-38	4.99149	response to acid chemical
42221	1.8645e-39	2.7632e-36	3.10665	response to chemical
10033	1.059e-33	1.5695e-30	3.50022	response to organic substance
10200	9.8359e-33	1.4577e-29	15.5876	response to chitin
9628	4.5932e-31	6.8072e-28	3.40086	response to abiotic stimulus
10243	1.1435e-29	1.6946e-26	13.0062	response to organonitrogen compound
9719	9.7696e-29	1.4479e-25	3.48683	response to endogenous stimulus
6952	6.9778e-28	1.0341e-24	3.58519	defense response
9605	3.2861e-26	4.87e-23	3.37586	response to external stimulus
1901698	2.3877e-24	3.5386e-21	8.62166	response to nitrogen compound
9607	2.4217e-24	3.589e-21	3.62805	response to biotic stimulus
43207	2.5518e-23	3.7818e-20	3.61079	response to external biotic stimulus
51707	2.5518e-23	3.7818e-20	3.61079	response to other organism
9611	3.5039e-21	5.1928e-18	8.94131	response to wounding
9751	3.8637e-20	5.7261e-17	8.6619	response to salicylic acid
9617	4.5906e-20	6.8033e-17	5.65898	response to bacterium
9725	9.3039e-20	1.3788e-16	3.04127	response to hormone
98542	1.9586e-19	2.9026e-16	3.79367	defense response to other organism
9753	4.0957e-19	6.0698e-16	8.38248	response to jasmonic acid
42742	4.5633e-19	6.7627e-16	6.34046	defense response to bacterium
10035	1.0233e-18	1.5165e-15	3.82902	response to inorganic substance
51716	8.7047e-18	1.29e-14	2.34753	cellular response to stimulus
51704	1.8278e-17	2.7087e-14	2.83258	multi-organism process
14070	6.0924e-16	9.029e-13	5.58994	response to organic cyclic compound
6979	9.4596e-15	1.4019e-11	4.67415	response to oxidative stress
7154	1.3056e-14	1.9348e-11	2.39975	cell communication
9409	2.2703e-14	3.3646e-11	5.27641	response to cold
9737	3.5169e-14	5.212e-11	4.2623	response to abscisic acid
44763	4.0906e-14	6.0622e-11	1.57873	single-organism cellular process
31347	5.7523e-14	8.5249e-11	6.78486	regulation of defense response
9266	1.1164e-13	1.6545e-10	4.20979	response to temperature stimulus
97305	1.2108e-13	1.7945e-10	3.92172	response to alcohol
9414	1.4448e-13	2.1411e-10	5.48307	response to water deprivation
6970	1.6956e-13	2.5128e-10	3.96653	response to osmotic stress
9415	2.8253e-13	4.1871e-10	5.34066	response to water
7165	3.0622e-13	4.5382e-10	2.42692	signal transduction
44700	4.2785e-13	6.3408e-10	2.41105	single organism signaling
23052	4.3987e-13	6.5189e-10	2.40973	signaling
50794	6.1803e-13	9.1592e-10	1.73247	regulation of cellular process
33993	8.2376e-13	1.2208e-09	3.49055	response to lipid
44699	9.0578e-13	1.3424e-09	1.42021	single-organism process
2376	1.2482e-12	1.8498e-09	4.86184	immune system process
65007	1.2972e-12	1.9224e-09	1.6201	biological regulation
80134	1.9081e-12	2.8277e-09	5.56512	regulation of response to stress
50789	8.0534e-12	1.1935e-08	1.64279	regulation of biological process
80167	1.27e-11	1.8822e-08	7.97645	response to karrikin
9651	1.3722e-11	2.0336e-08	3.84738	response to salt stress
6355	2.4539e-11	3.6368e-08	2.04883	regulation of transcription
9723	2.937e-11	4.3526e-08	4.9323	response to ethylene
2001141	3.2958e-11	4.8843e-08	2.03763	regulation of RNA biosynthetic process
1903506	3.2958e-11	4.8843e-08	2.03763	regulation of nucleic acid-templated transcription
9889	4.1977e-11	6.221e-08	1.96206	regulation of biosynthetic process
70887	4.3308e-11	6.4182e-08	2.80038	cellular response to chemical stimulus
51252	5.6552e-11	8.381e-08	2.01715	regulation of RNA metabolic process
45087	5.6727e-11	8.4069e-08	4.78817	innate immune response
31326	6.9564e-11	1.0309e-07	1.95316	regulation of cellular biosynthetic process
6955	9.3079e-11	1.3794e-07	4.68177	immune response
9411	1.0465e-10	1.5509e-07	8.25039	response to UV
19219	1.4635e-10	2.169e-07	1.98116	regulation of nucleobase-containing compound metabolic process
31323	2.0719e-10	3.0705e-07	1.86001	regulation of cellular metabolic process
9987	2.6974e-10	3.9976e-07	1.28611	cellular process
71229	2.7183e-10	4.0285e-07	4.03167	cellular response to acid chemical
9416	2.8052e-10	4.1573e-07	3.23636	response to light stimulus
302	3.2262e-10	4.7812e-07	6.58701	response to reactive oxygen species
2000112	4.3634e-10	6.4665e-07	1.92207	regulation of cellular macromolecule biosynthetic process
10556	6.1085e-10	9.0527e-07	1.90968	regulation of macromolecule biosynthetic process
6351	7.1443e-10	1.0588e-06	2.13326	transcription
9620	7.7916e-10	1.1547e-06	3.31427	response to fungus
97659	8.5427e-10	1.266e-06	2.12451	nucleic acid-templated transcription
51171	9.5903e-10	1.4213e-06	1.88476	regulation of nitrogen compound metabolic process
9314	1.0034e-09	1.487e-06	3.09242	response to radiation
32774	1.09e-09	1.6153e-06	2.11258	RNA biosynthetic process
48583	1.0928e-09	1.6195e-06	3.50403	regulation of response to stimulus
10224	2.3529e-09	3.487e-06	10.0097	response to UV-B
10468	3.9361e-09	5.8333e-06	1.8411	regulation of gene expression
2682	6.366e-09	9.4343e-06	7.4215	regulation of immune system process
71310	9.7753e-09	1.4487e-05	2.67074	cellular response to organic substance
1901701	9.8285e-09	1.4566e-05	3.27442	cellular response to oxygen-containing compound
80090	1.0872e-08	1.6112e-05	1.77538	regulation of primary metabolic process
19222	3.3577e-08	4.9762e-05	1.68262	regulation of metabolic process
9755	4.3838e-08	6.4968e-05	2.82799	hormone-mediated signaling pathway
1901576	4.3937e-08	6.5114e-05	1.52865	organic substance biosynthetic process
19438	5.5434e-08	8.2153e-05	1.83478	aromatic compound biosynthetic process
1901362	6.0043e-08	8.8984e-05	1.80642	organic cyclic compound biosynthetic process
60255	6.5143e-08	9.6542e-05	1.71829	regulation of macromolecule metabolic process
9626	8.1224e-08	0.00012037	8.31914	plant-type hypersensitive response
32870	9.055e-08	0.0001342	2.69745	cellular response to hormone stimulus
34050	9.3477e-08	0.00013853	8.20968	host programmed cell death induced by symbiont
9816	9.4531e-08	0.00014009	11.0977	defense response to bacterium
44237	1.0009e-07	0.00014833	1.32459	cellular metabolic process
71495	1.064e-07	0.00015768	2.67975	cellular response to endogenous stimulus
18130	1.0824e-07	0.0001604	1.83197	heterocycle biosynthetic process
9058	1.5592e-07	0.00023107	1.48311	biosynthetic process
34654	2.096e-07	0.00031063	1.85763	nucleobase-containing compound biosynthetic process
33554	3.2347e-07	0.00047938	2.51944	cellular response to stress
2252	3.4086e-07	0.00050515	9.63194	immune effector process
50832	4.5963e-07	0.00068118	3.01472	defense response to fungus
8152	6.0253e-07	0.00089295	1.22382	metabolic process
71704	6.0449e-07	0.00089586	1.28499	organic substance metabolic process
44249	7.3991e-07	0.0010965	1.48248	cellular biosynthetic process
50776	1.291e-06	0.0019133	6.36669	regulation of immune response
10193	2.226e-06	0.003299	11.3443	response to ozone
44711	2.9852e-06	0.0044241	1.87991	single-organism biosynthetic process
12501	3.0968e-06	0.0045895	5.83118	programmed cell death
1666	3.3963e-06	0.0050334	7.39845	response to hypoxia
31407	3.8819e-06	0.0057529	13.6131	oxylipin metabolic process
10038	4.4212e-06	0.0065522	2.87804	response to metal ion
2237	4.9715e-06	0.0073677	13.0896	response to molecule of bacterial origin
72359	4.9715e-06	0.0073677	13.0896	circulatory system development
72358	4.9715e-06	0.0073677	13.0896	cardiovascular system development
1944	4.9715e-06	0.0073677	13.0896	vasculature development
45088	5.7933e-06	0.0085856	6.09908	regulation of innate immune response
2831	5.9659e-06	0.0088415	8.10306	regulation of response to biotic stimulus
9867	5.9659e-06	0.0088415	8.10306	jasmonic acid mediated signaling pathway
71214	6.0824e-06	0.0090142	4.26936	cellular response to abiotic stimulus
36293	6.8556e-06	0.01016	6.80657	response to decreased oxygen levels
70482	7.6565e-06	0.011347	6.71701	response to oxygen levels
8219	8.6645e-06	0.012841	4.79336	cell death
16265	8.6645e-06	0.012841	4.79336	death
71395	8.8925e-06	0.013179	7.69104	cellular response to jasmonic acid stimulus
71482	1.0231e-05	0.015162	5.15649	cellular response to light stimulus
9863	1.1061e-05	0.016393	9.02387	salicylic acid mediated signaling pathway
43436	1.1665e-05	0.017288	2.05986	oxoacid metabolic process
6811	1.1687e-05	0.017321	2.15693	ion transport
6082	1.241e-05	0.018392	2.0544	organic acid metabolic process
32101	1.2947e-05	0.019187	7.3189	regulation of response to external stimulus
55076	1.4346e-05	0.021261	6.22552	transition metal ion homeostasis
71478	1.6215e-05	0.024031	4.91288	cellular response to radiation
19752	2.0169e-05	0.02989	2.07851	carboxylic acid metabolic process
160	2.1777e-05	0.032274	3.60518	phosphorelay signal transduction system
1903825	2.5764e-05	0.038183	5.15649	organic acid transmembrane transport
10337	2.8551e-05	0.042312	20.626	regulation of salicylic acid metabolic process
43900	3.0534e-05	0.045251	5.67214	regulation of multi-organism process

## Sheet: DRP_UP
Supplementary File S3. Gene ontology enrichment details for the genes up- and down- regulated in D, P and DRP treatments.
Figure S11
Gene enrichment : Overrepresentation
Selected statistical test : Hypergeometric test
Selected correction : Bonferroni Family-Wise Error Rate (FWER) correction
Selected significance level : 0.05
Testing option : Use whole annotation as reference set
GO-ID	p-value	corr p-value	Enrichment Score	Description
1901700	8.7497e-25	1.1383e-21	4.28009	response to oxygen-containing compound
50896	1.7511e-20	2.2782e-17	2.0828	response to stimulus
10200	5.4277e-20	7.0615e-17	15.4329	response to chitin
6950	2.2178e-19	2.8854e-16	2.60314	response to stress
10243	3.131e-18	4.0734e-15	12.8772	response to organonitrogen compound
1101	4.5069e-18	5.8635e-15	4.16596	response to acid chemical
42221	1.894e-17	2.4641e-14	2.69519	response to chemical
10033	4.5995e-15	5.984e-12	3.00504	response to organic substance
1901698	6.4663e-15	8.4126e-12	8.45444	response to nitrogen compound
9719	2.2478e-14	2.9244e-11	3.13219	response to endogenous stimulus
9628	1.2499e-12	1.6261e-09	2.80411	response to abiotic stimulus
6952	2.0906e-11	2.7199e-08	2.93481	defense response
9605	2.1742e-11	2.8286e-08	2.84861	response to external stimulus
97305	9.8315e-11	1.2791e-07	4.33911	response to alcohol
9414	1.4182e-10	1.8451e-07	6.12641	response to water deprivation
9415	2.2587e-10	2.9386e-07	5.96728	response to water
10035	6.4824e-10	8.4336e-07	3.46976	response to inorganic substance
9737	6.8773e-10	8.9473e-07	4.42659	response to abscisic acid
33993	1.5178e-09	1.9746e-06	3.72725	response to lipid
9607	2.3223e-09	3.0214e-06	2.86727	response to biotic stimulus
43207	3.0836e-09	4.0118e-06	2.88795	response to external biotic stimulus
51707	3.0836e-09	4.0118e-06	2.88795	response to other organism
9409	9.2342e-09	1.2014e-05	5.07566	response to cold
98542	1.0284e-08	1.3379e-05	3.17225	defense response to other organism
9617	1.3637e-08	1.7742e-05	4.47754	response to bacterium
44699	2.0583e-08	2.6779e-05	1.41935	single-organism process
6970	2.1996e-08	2.8617e-05	3.85578	response to osmotic stress
6979	2.7558e-08	3.5853e-05	4.29804	response to oxidative stress
9725	4.8919e-08	6.3643e-05	2.49331	response to hormone
9611	5.6419e-08	7.3401e-05	6.33766	response to wounding
9266	5.7161e-08	7.4367e-05	3.94866	response to temperature stimulus
51704	1.7491e-07	0.00022756	2.37955	multi-organism process
50794	2.8242e-07	0.00036743	1.65858	regulation of cellular process
42742	8.3012e-07	0.00108	4.44211	defense response to bacterium
44763	8.3086e-07	0.0010809	1.47375	single-organism cellular process
45087	1.672e-06	0.0021753	4.47546	innate immune response
65007	1.6966e-06	0.0022073	1.525	biological regulation
2376	1.7197e-06	0.0022373	4.20096	immune system process
6955	2.2054e-06	0.0028692	4.376	immune response
51716	3.3364e-06	0.0043406	1.88452	cellular response to stimulus
10337	4.2728e-06	0.0055589	33.4168	regulation of salicylic acid metabolic process
9651	4.5265e-06	0.0058889	3.38377	response to salt stress
50789	5.4047e-06	0.0070315	1.53487	regulation of biological process
9816	1.0272e-05	0.013363	11.9864	defense response to bacterium
7154	1.7575e-05	0.022865	1.94396	cell communication
2682	2.3023e-05	0.029953	6.87074	regulation of immune system process
1903825	2.8136e-05	0.036605	6.68335	organic acid transmembrane transport
9755	3.2925e-05	0.042835	2.74903	hormone-mediated signaling pathway

## Sheet: D_DOWN
Supplementary File S3. Gene ontology enrichment details for the genes up- and down- regulated in D, P and DRP treatments.
Gene enrichment : Overrepresentation
Selected statistical test : Hypergeometric test
Selected correction : Bonferroni Family-Wise Error Rate (FWER) correction
Selected significance level : 0.05
Testing option : Use whole annotation as reference set
Figure S12
GO-ID	p-value	corr p-value	Enrichment Score	Description
6351	2.5192e-11	4.1793e-08	2.08648	transcription
97659	3.1295e-11	5.1919e-08	2.07792	nucleic acid-templated transcription
32774	4.2061e-11	6.978e-08	2.06625	RNA biosynthetic process
6355	1.9645e-10	3.259e-07	1.87273	regulation of transcription
2001141	2.6825e-10	4.4502e-07	1.86249	regulation of RNA biosynthetic process
1903506	2.6825e-10	4.4502e-07	1.86249	regulation of nucleic acid-templated transcription
51252	4.7408e-10	7.865e-07	1.84377	regulation of RNA metabolic process
19219	6.2662e-10	1.0396e-06	1.82795	regulation of nucleobase-containing compound metabolic process
80090	7.965e-10	1.3214e-06	1.739	regulation of primary metabolic process
9889	9.8044e-10	1.6265e-06	1.77667	regulation of biosynthetic process
31323	1.5746e-09	2.6122e-06	1.71449	regulation of cellular metabolic process
31326	2.8464e-09	4.7222e-06	1.75503	regulation of cellular biosynthetic process
51171	3.6688e-09	6.0865e-06	1.74705	regulation of nitrogen compound metabolic process
10556	3.8745e-09	6.4278e-06	1.75674	regulation of macromolecule biosynthetic process
2000112	5.3877e-09	8.9382e-06	1.75192	regulation of cellular macromolecule biosynthetic process
19222	6.7572e-09	1.121e-05	1.63426	regulation of metabolic process
60255	1.1111e-08	1.8434e-05	1.67233	regulation of macromolecule metabolic process
34654	1.1907e-08	1.9754e-05	1.83708	nucleobase-containing compound biosynthetic process
10468	1.4407e-08	2.3902e-05	1.70919	regulation of gene expression
18130	1.5383e-08	2.552e-05	1.78448	heterocycle biosynthetic process
50794	4.1434e-08	6.8739e-05	1.4815	regulation of cellular process
50789	4.2281e-08	7.0145e-05	1.44718	regulation of biological process
19438	8.6164e-08	0.00014295	1.72183	aromatic compound biosynthetic process
1901362	2.6932e-07	0.0004468	1.66911	organic cyclic compound biosynthetic process
65007	4.9652e-07	0.00082373	1.3786	biological regulation
50896	1.1072e-06	0.0018369	1.36955	response to stimulus
44699	2.9712e-06	0.0049292	1.23892	single-organism process
16070	4.1172e-06	0.0068304	1.57438	RNA metabolic process
48513	6.1396e-06	0.010186	2.81974	animal organ development
44765	7.6976e-06	0.01277	1.68431	single-organism transport
9740	1.1572e-05	0.019197	6.3279	gibberellic acid mediated signaling pathway
9739	1.2625e-05	0.020944	3.9872	response to gibberellin
10476	1.3169e-05	0.021848	6.23055	gibberellin mediated signaling pathway
1902578	1.4492e-05	0.024042	1.65337	single-organism localization
1901700	1.4965e-05	0.024827	1.78761	response to oxygen-containing compound
42221	1.831e-05	0.030377	1.52645	response to chemical
71370	1.9137e-05	0.031748	5.95567	cellular response to gibberellin stimulus
9653	2.3436e-05	0.03888	2.06764	anatomical structure morphogenesis
1101	2.941e-05	0.04879	1.87993	response to acid chemical

## Sheet: P_DOWN
Supplementary File S3. Gene ontology enrichment details for the genes up- and down- regulated in D, P and DRP treatments.
Figure S12
Gene enrichment : Overrepresentation
Selected statistical test : Hypergeometric test
Selected correction : Bonferroni Family-Wise Error Rate (FWER) correction
Selected significance level : 0.05
Testing option : Use whole annotation as reference set
GO-ID	p-value	corr p-value	Enrichment Score	Description
15979	9.0801e-29	1.244e-25	10.3906	photosynthesis
9628	1.8742e-16	2.5677e-13	2.65161	response to abiotic stimulus
19684	1.0635e-15	1.457e-12	10.4059	photosynthesis
9408	8.8498e-13	1.2124e-09	7.05036	response to heat
6091	1.7355e-12	2.3776e-09	4.97103	generation of precursor metabolites and energy
9266	3.7091e-12	5.0815e-09	4.03092	response to temperature stimulus
9416	9.1963e-11	1.2599e-07	3.36446	response to light stimulus
9314	3.358e-10	4.6005e-07	3.21483	response to radiation
50896	9.0648e-10	1.2419e-06	1.54648	response to stimulus
9644	2.5545e-09	3.4996e-06	9.9662	response to high light intensity
9765	2.6546e-09	3.6368e-06	13.4015	photosynthesis
6457	2.7381e-09	3.7513e-06	4.47602	protein folding
9642	2.9699e-08	4.0688e-05	6.60427	response to light intensity
42221	3.2354e-08	4.4325e-05	1.81276	response to chemical
9768	7.4853e-08	0.00010255	17.9464	photosynthesis
9767	4.5932e-07	0.00062927	11.2317	photosynthetic electron transport chain
42542	6.3792e-07	0.00087395	8.99492	response to hydrogen peroxide
15995	6.6952e-07	0.00091724	10.7212	chlorophyll biosynthetic process
51188	8.5129e-07	0.0011663	4.70479	cofactor biosynthetic process
6779	2.1681e-06	0.0029703	9.24967	porphyrin-containing compound biosynthetic process
9658	2.2675e-06	0.0031065	5.01024	chloroplast organization
9657	3.015e-06	0.0041305	4.2524	plastid organization
33014	3.3885e-06	0.0046423	8.7358	tetrapyrrole biosynthetic process
22900	4.1198e-06	0.0056441	6.3405	electron transport chain
9773	5.1424e-06	0.007045	18.4271	photosynthetic electron transport in photosystem I
44711	8.1158e-06	0.011119	1.85324	single-organism biosynthetic process
51186	8.206e-06	0.011242	3.24744	cofactor metabolic process
46148	8.3294e-06	0.011411	5.27344	pigment biosynthetic process
18298	8.6014e-06	0.011784	9.38106	protein-chromophore linkage
15994	8.6459e-06	0.011845	7.73333	chlorophyll metabolic process
42026	9.6208e-06	0.01318	26.2074	protein refolding
61077	9.8079e-06	0.013437	16.3796	chaperone-mediated protein folding
9735	1.3867e-05	0.018998	3.74788	response to cytokinin
42372	1.5819e-05	0.021673	23.5867	phylloquinone biosynthetic process
42374	1.5819e-05	0.021673	23.5867	phylloquinone metabolic process
10258	1.9144e-05	0.026228	44.225	NADH dehydrogenase complex (plastoquinone) assembly
90322	1.9144e-05	0.026228	44.225	regulation of superoxide metabolic process
9987	1.9322e-05	0.02647	1.19469	cellular process
6979	3.2542e-05	0.044583	2.75791	response to oxidative stress
6778	3.3048e-05	0.045276	6.4621	porphyrin-containing compound metabolic process

## Sheet: DRP_DOWN
Supplementary File S3. Gene ontology enrichment details for the genes up- and down- regulated in D, P and DRP treatments.
Figure S12
Gene enrichment : Overrepresentation
Selected statistical test : Hypergeometric test
Selected correction : Bonferroni Family-Wise Error Rate (FWER) correction
Selected significance level : 0.05
Testing option : Use whole annotation as reference set
GO-ID	p-value	corr p-value	Enrichment Score	Description
43207	2.1689e-14	2.3098e-11	4.31185	response to external biotic stimulus
51707	2.1689e-14	2.3098e-11	4.31185	response to other organism
9607	5.9778e-14	6.3663e-11	4.17395	response to biotic stimulus
6950	6.9867e-14	7.4408e-11	2.65926	response to stress
51704	9.5253e-13	1.0144e-09	3.55947	multi-organism process
50896	2.6684e-12	2.8418e-09	2.00612	response to stimulus
9605	1.4507e-11	1.545e-08	3.40472	response to external stimulus
6952	3.1762e-11	3.3827e-08	3.46653	defense response
9617	3.0981e-10	3.2995e-07	6.20766	response to bacterium
98542	5.6589e-10	6.0268e-07	4.10143	defense response to other organism
9628	3.6549e-09	3.8925e-06	2.86456	response to abiotic stimulus
42221	8.2581e-09	8.7949e-06	2.3884	response to chemical
9266	3.1011e-08	3.3027e-05	4.95056	response to temperature stimulus
10033	1.8095e-07	0.00019272	2.59945	response to organic substance
14070	2.0047e-07	0.0002135	5.71427	response to organic cyclic compound
9620	3.1892e-07	0.00033965	4.23153	response to fungus
45087	3.5412e-07	0.00037714	5.94353	innate immune response
6955	4.5682e-07	0.00048652	5.81145	immune response
42742	7.9771e-07	0.00084956	5.53053	defense response to bacterium
50832	8.0269e-07	0.00085486	4.43515	defense response to fungus
9408	8.5392e-07	0.00090943	7.65304	response to heat
2376	1.4847e-06	0.0015813	5.23031	immune system process
6457	1.9592e-06	0.0020865	5.57687	protein folding
9751	2.0793e-06	0.0022144	6.93674	response to salicylic acid
1901700	5.2867e-06	0.0056303	2.60413	response to oxygen-containing compound
9627	6.3345e-06	0.0067462	13.2015	systemic acquired resistance
10951	7.1286e-06	0.007592	18.5284	negative regulation of endopeptidase activity
52548	7.1286e-06	0.007592	18.5284	regulation of endopeptidase activity
9814	7.8485e-06	0.0083587	6.81367	defense response
9553	9.7587e-06	0.010393	7.76915	embryo sac development
10466	1.3283e-05	0.014146	16.3739	negative regulation of peptidase activity
52547	1.3283e-05	0.014146	16.3739	regulation of peptidase activity
9719	1.5802e-05	0.016829	2.39978	response to endogenous stimulus
1101	1.8184e-05	0.019366	2.75373	response to acid chemical
51346	2.0685e-05	0.022029	14.9804	negative regulation of hydrolase activity
42026	2.8719e-05	0.030585	46.9386	protein refolding
80027	4.0812e-05	0.043464	42.2448	response to herbivore
9725	4.1726e-05	0.044438	2.36513	response to hormone
45861	4.4801e-05	0.047713	12.8014	negative regulation of proteolysis
