# Supplementary material for: Transcriptome changes in Arabidopsis thaliana infected with Pseudomonas syringae during drought recovery
Source: Sci Rep. 2017 Aug 22;7:9124. doi: 10.1038/s41598-017-09135-y (PMC5567376; doi:10.1038/s41598-017-09135-y)
Supplement: Supplementary file 5 — Supplementary File S4 [file 41598_2017_9135_MOESM5_ESM.xls]

## Sheet: Primer sequences
				Supplementary File S4: details of primers used in the study
				Primers used in validation of DRP unique genes' microarray expression data
				Gene ID	Oligo Name	Oligo Seq (5’ to 3’)		Oligo Length	Product Size
				AT3G18780	ACTIN2-FP	ATTCTTGCTTCCCTCAGCAC		20	128
					ACTIN2-RP	CCCCAGCTTTTTAAGCCTTT		20
				AT1G69490	NAP FP	AGCAAGAGGGTTTCATGGAC		20	141
					NAP RP	ACAAATGAGCCAGCGAACAC		20
				AT4G08040	ACS11 FP	TGAGGCCGAGCATTCTTTAT		20	153
					ACS11 RP	ACACGGTCCATAGCAACCTC		20
				AT3G15500	NAC3 FP	GTTTAGCCAGGGAGCCAAGT		20	128
					NAC3 RP	CTCAGTTTGTTGCTGCGTTC		20
				AT1G47670	LHTr8 FP	GGAGGTATGCTTGCTGCTTT		20	170
					LHTr8 RP	GGCTTGTTGGTTCTGCTTGT		20
				AT4G24160	LAT FP	TACTGCTTCGGTGGCTGATT		20	161
					LAT RP	GCGTCTTGAGGATGGAGAGA		20
				AT4G35900	FD FP	CCATTTCATCCTCATCACCA		20	170
					FD RP	AGGGCTGTGTCGGTTTAGGT		20
				AT1G78290	SRK2C FP	TCATTCGCAACCAAAGACAA		20	143
					SRK2C RP	AAGGATAAGCACCAACAAGCA		20
				AT5G67520	APK4 FP	CCTTTGGATTGCGAGATTGT		20	168
					APK4 RP	TTTTGTGGAGTGTTTCTTCAGGT		23
				AT1G69570	DOF1.10 FP	GGATTCGTCTTCTTCTTCATCTTC		24	137
					DOF1.10 RP	CTGCTTTTGGTGGTTCGTTT		20
				AT4G12500	LTP FP	CAAGTCCAAAGGTCCCGAGT		20	130
					LTP RP	GTGACAGGCGTAGGGTTAGG		20
				AT3G49340	CYS-P-FP	CCCCAAAATGACGAGGAAG		19	169
					CYS-P-RP	CGCTCACCCCATAACCAAC		19
				AT5G28900	PP2AB FP	CAGGAGCGAGAGAACCCTAC		20	121
					PP2AB RP	CATCCCAAACCTCAGCACTT		20
				AT5G44570	UK570 FP	GCTCTATCCACCTCCTTCGTT		21	133
					UK 570 RP	TCTTCTTACATTCATCATCACAACT		25
				Primers used in functional characterization of genes encoding proline dehydrogenase
				Gene ID	Oligo Name	Oligo Seq (5’ to 3’)		Oligo Length	Reference
				AT3G30775	ProDH1-FP	TGATGGAGAAAGCATCAAACGG		22	Cechini et al 2011, Plant physiol. 155 (4):1947-1959
					ProDH1-RP	TCTCCTCTTAAGTTCCATCCTC		22
				AT5G38710	ProDH2-FP (semi-q)	CGTCGAAGCTGCTAAAACCCT		21	Cechini et al 2011, Plant physiol. 155 (4):1947-1959
					ProDH2-RP (semi-q)	CGTTCGATTCTTGACATCTAAG		22
				AT5G38710	ProDH2-FP (genotyping)	TTCTTTGATATAACGAATGCGG		22
					ProDH2-RP (genotyping)	AAAGGATTTCTGGGATGATGG		21
				AT3G62250	AtUBI5- F	ATCCGACACCATCGACAATG		20
					AtUBI5- R	TGTTGTAGTCGGCGAGGGTAC		21
				Primers used in validation of microarray expression data for DEGs common between DR, P and DRP
				Gene ID	Oligo Name	Oligo Seq (5’ to 3’)		Oligo Length	Product Size
				AT3G55430	O-GLY FP	GCTTTAACCCGAGCAGTTTG		20	130
					O-GLY RP	TTGCTTGGGTTGTTCCCTAC		20
				AT3G59350	PROKIN3 FP	TACCACGCACCAGAGTATGC		20	105
					PROKIN3 RP	GACGGGTTTCCTACCAGTCA		20
				AT3G54020	IPCS1 FP	TGCGTCCCGTAAACATTACA		20	130
					IPCS1 RP	TGAGATCACAGGGAGCAATG		20
				AT2G17710	UK2 FP	CGATGGAGACAGCATAACCA		20	105
					UK2 RP	ACACGAGCTGCAGCCTTAAT		20
				AT1G80130	TPR FP	AGCAACGAGCACAGCTACAA		20	102
					TPR RP	AGGTGATGACCGATCCAAAG		20
				AT2G35290	UK3 FP	CGATTTGCATACCGGAATCT		20	107
					UK3 RP	TCTTCGAGTACATACGGTTCG		21
				AT4G04955	ALN FP	TGATAGGCCTTCCAAACTCG		20	101
					ALN RP	CATCAAATTCGGCTTCAGGT		20
				AT3G19680	DUF1005 FP	TCAATCCAACGGCTCCTAAC		20	135
					DUF1005 RP	TGGATACGTTACCGGAGGAG		20
				AT3G30775	ERD5 FP	GATGCGGAAGACACAATCCT		20	147
					ERD5 RP	TGCCAAATGCAGTCTCTCAC		20
				AT5G16570	GLN1 FP	TCGATCTCTCCGATTCCACT		20	143
					GLN1 RP	ACCGTCGTAGTTCCATTTCG		20
				AT4G29520	UK4 FP	CAAGTGCAAGACGATCGAGA		20	139
					UK4 RP	GCAAGCATCGGTCAAATCTT		20
				AT1G04980	ATPDI10 FP	TGCAAGGATTCCCCACTATC		20	129
					ATPDI10 RP	CAGGACCAGCATTGGATTCT		20
				AT4G37540	LBD39 FP	CCTCCGTACCTGAACTCCAA		20	123
					LBD39 RP	ATACGTGCCAGTTCCTGGTC		20
				AT2G35190	NPSN11 FP	GACGTCTGCTCTGGAACCAT		20	145
					NPSN11 RP	CAAGTGAGGCGGTTTCATCT		20
				AT4G13575	UK5 FP	CGTGAGGTTAAGTCGGGTGA		20	133
					UK5 RP	TTTTCCCGACAGCTCGTAGT		20
				AT5G16030	UK6 FP	GTACGACGTCGGTGGATCTT		20	111
					UK6 RP	TATCCACTGGCCAATCATCA		20
				AT3G01960	UK7 FP	ACGCTCGTCAACCTGATTTC		20	150
					UK7 RP	CTCTGCCGATCAGCTTCTCT		20
				AT3G54720	AMP1 FP	GGTGCAAGTGCTGTTGCTTA		20	112
					AMP1 RP	CCAGCTTCAAGACATCGACA		20
				AT4G15990	UK8 FP	TGTTGTTTCTCACCCCACAG		20	136
					UK8 RP	CACCCCTCCATAGAGTTGGA		20
				AT1G69040	ACR4 FP	GATGACTTAACCGGGTGTGG		20	100
					ACR4 RP	CTTCCCTTGGTGTGTTGCTT		20
				AT5G19190	UK9 FP	GGTTACCAAACGGCTCCATA		20	139
					UK9 RP	GCTTGGCGTTGAAGGAACTA		20
				AT4G27280	Ca-EF FP	TAATGGCGTCACCAAAGTCA		20	131
					Ca-EF RP	GAAGCCGTTGCATAGCTCTC		20
				AT3G16360	AHP4 FP	TGCATTGCCACTCGAATTAC		20	139
					AHP4 RP	CCTGATCAAAGAGGGACTGC		20
				AT5G61600	ERF104 FP	GGCACTACAGGGGAGTGAGA		20	101
					ERF104 RP	GTCGTAAGTCCCAAGCCAGA		20
				AT4G37610	BT5 FP	AATGTCATCGGAATGGCTTC		20	108
					BT5 RP	AAGAGCGTGGTGAGGAACAC		20
				AT3G02840	ARM FP	CACATGCGTTTATTGGAGGA		20	142
					ARM RP	TCGTTTTAGCGTCCTTACCG		20
				AT5G20830	SUS1 FP	TGATCAAGTTCGTGCTCTGG		20	124
					SUS1 RP	ACCGCATGTAGTTCCTACCG		20
				AT1G70640	PB1 FP	GCAGAATCACCCCACGTTAT		20	122
					PB1 RP	GCAAATCTCACCGAGCTTCT		20
				AT3G23630	IPT7 FP	TTGGGTCGACGTTTCCTTAC		20	145
					IPT7 RP	TCCGATAGCTCGTCGTATCC		20
				AT2G40140	CZF1 FP	GAGTGGGGAATGCAAAGAGA		20	138
					CZF1 RP	TGAGTTCACCCACGACACAT		20
				AT1G23710	DUF1645 FP	GGACCGTATTGTTCGTGGAC		20	147
					DUF1645 RP	AACAAACGCGTCTCTTCCAT		20
				AT2G40130	Clp-N FP	TGATGATCCGATGAGGTTGA		20	119
					CLp-N RP	GCAGCTTCTCGTCAGCTTTT		20
				AT3G22840	ELIP1 FP	CGTTTAGCGATGGTTGGATT		20	121
					ELIP1 RP	TCAAGATCGCTGTTGTACCG		20
				AT3G19580	ZF2 FP	TTCTCACAGCCCTTCTTCGT		20	132
					ZF2 RP	GTTTGCGACGGTTGATCTTT		20
				AT2G36220	UK1 FP	GACGGATATTTCGCTTCTGG		20	117
					UK1 RP	GGTTCGACCCGACTTGATTT		20
				AT1G22190	ERF058 FP	TTAGCTGAGACGACGCAGAA		20	116
					ERF058 RP	GAAGATCCGGCGCTAGAGTA		20
				AT3G04030	MYB FP	CGCCTAAAATGGACTCCAGA		20	112
					MYB RP	CTGGAATCCCCATGACTTTC		20
				AT3G27210	UK10 FP	CAATCTGACTCCGACGATGA		20	100
					UK10 RP	AACGTGGTGGCCTATCTGAG		20
				AT4G15210	BMY1 FP	AAGCTGGGGTGATTGTTGAC		20	116
					BMY1 RP	ACACTGGAATTCTCCGATGC		20
				AT1G13470	DUF1262 FP	GGTGGATGAAAATGGGGTTT		20	115
					DUF1262 RP	TTCAATCTTCCACCCGAATC		20
				AT5G27420	CNI1 FP	GGAGTGTGCGATTTGTTTGA		20	157
					CNI1 RP	AGGCGTCTGTTCAGCAAGAT		20
				AT1G73540	NUDT21 FP	GCAGGGTATCGTCAAGTCGT		20	198
					NUDT21 RP	CTGACCCGTAACACCAGCTT		20
				AT2G40000	HSPRO2 FP	ATCGACGGGTAAAAACGATG		20	125
					HSPRO2 RP	CTCCGGTTGGATCTACCTCA		20
				AT4G11280	ACS6 FP	GAAACCGAACTATGGCGTGT		20	116
					ACS6 RP	TGGTCCATATTCGCAAAACA		20
				AT3G57520	SIP2 FP	ATAAGCCAGGCAACCACAAC		20	112
					SIP2 RP	TCAGCGAATAAGCAGTCACG		20
				AT4G18880	HSFA4A FP	CACATGGAGAAGCGTCAGAA		20	146
					HSFA4A RP	TCATCGGGAAAGAACTCGAT		20
				AT4G12480	Pearli1 FP	TGTGCGAACGTTTTAAGCAG		20	125
					Pearli1 RP	CTAAGCGCAGTGCAAAGACA		20
				AT1G19050	ARR7 FP	TGGAACTAGGGCTTTGCAGT		20	103
					ARR7 RP	TGGCATTGAGTAATCCGTCA		20
				AT3G56880	VQ motif RP	TTCCACCGAATCATCTCCTC		20	113
					VQ motif FP	CTGGATCTGAGCCGAAAGAG		20
				AT1G51090	ATHMAD1 FP	CTCAAGCAAGACTCCCAAGC		20	117
					ATHMAD1 RP	TTGAGGGAATTTGCGGATAG		20
				AT1G54575	HY54575 FP	CGGCTCAAGGGAGTATGAAG		20	139
					HY54575 RP	TCCACCAGCGACAATCATAG		20
				AT1G15125	UK11 FP	TGCATGCTAGGTCACAGGAG		20	131
					UK11 RP	GAGGCATGAACCCAACAGAT		20
